# Supplementary material for: Structural insights into light-driven anion pumping in cyanobacteria
Source: Nat Commun. 2022 Oct 29;13:6460. doi: 10.1038/s41467-022-34019-9 (PMC9617919; doi:10.1038/s41467-022-34019-9)
Supplement: Supplementary file 4 — Supplementary Data 1 [file 41467_2022_34019_MOESM4_ESM.txt]

ATOM      1  N   ALA A   2      74.454  51.267  67.277  0.00  0.00           N  
ATOM      2  H1  ALA A   2      74.864  50.592  67.957  0.00  0.00           H  
ATOM      3  H2  ALA A   2      75.218  51.862  66.901  0.00  0.00           H  
ATOM      4  H3  ALA A   2      73.824  51.843  67.860  0.00  0.00           H  
ATOM      5  CA  ALA A   2      73.684  50.549  66.214  0.00  0.00           C  
ATOM      6  HA  ALA A   2      74.392  50.192  65.470  0.00  0.00           H  
ATOM      7  CB  ALA A   2      72.987  49.335  66.850  0.00  0.00           C  
ATOM      8  HB1 ALA A   2      72.447  48.749  66.085  0.00  0.00           H  
ATOM      9  HB2 ALA A   2      73.716  48.661  67.348  0.00  0.00           H  
ATOM     10  HB3 ALA A   2      72.240  49.661  67.615  0.00  0.00           H  
ATOM     11  C   ALA A   2      72.693  51.419  65.477  0.00  0.00           C  
ATOM     12  O   ALA A   2      72.725  51.497  64.257  0.00  0.00           O  
ATOM     13  N   GLN A   3      71.821  52.153  66.221  0.00  0.00           N  
ATOM     14  HN  GLN A   3      71.857  52.126  67.221  0.00  0.00           H  
ATOM     15  CA  GLN A   3      70.682  52.934  65.756  0.00  0.00           C  
ATOM     16  HA  GLN A   3      69.906  52.257  65.462  0.00  0.00           H  
ATOM     17  CB  GLN A   3      70.222  53.813  66.957  0.00  0.00           C  
ATOM     18  HB1 GLN A   3      70.084  53.154  67.839  0.00  0.00           H  
ATOM     19  HB2 GLN A   3      71.029  54.530  67.221  0.00  0.00           H  
ATOM     20  CG  GLN A   3      68.915  54.612  66.743  0.00  0.00           C  
ATOM     21  HG1 GLN A   3      68.705  55.213  67.653  0.00  0.00           H  
ATOM     22  HG2 GLN A   3      69.005  55.311  65.891  0.00  0.00           H  
ATOM     23  CD  GLN A   3      67.752  53.653  66.542  0.00  0.00           C  
ATOM     24  OE1 GLN A   3      67.583  52.692  67.305  0.00  0.00           O  
ATOM     25  NE2 GLN A   3      66.943  53.873  65.496  0.00  0.00           N  
ATOM     26 HE21 GLN A   3      67.094  54.653  64.883  0.00  0.00           H  
ATOM     27 HE22 GLN A   3      66.148  53.277  65.402  0.00  0.00           H  
ATOM     28  C   GLN A   3      70.968  53.843  64.573  0.00  0.00           C  
ATOM     29  O   GLN A   3      70.242  53.865  63.576  0.00  0.00           O  
ATOM     30  N   ILE A   4      72.093  54.573  64.633  0.00  0.00           N  
ATOM     31  HN  ILE A   4      72.617  54.599  65.471  0.00  0.00           H  
ATOM     32  CA  ILE A   4      72.570  55.444  63.579  0.00  0.00           C  
ATOM     33  HA  ILE A   4      71.793  56.167  63.412  0.00  0.00           H  
ATOM     34  CB  ILE A   4      73.837  56.155  64.070  0.00  0.00           C  
ATOM     35  HB  ILE A   4      73.538  56.725  64.980  0.00  0.00           H  
ATOM     36  CG2 ILE A   4      74.957  55.185  64.485  0.00  0.00           C  
ATOM     37 HG21 ILE A   4      75.785  55.762  64.949  0.00  0.00           H  
ATOM     38 HG22 ILE A   4      74.617  54.414  65.209  0.00  0.00           H  
ATOM     39 HG23 ILE A   4      75.376  54.696  63.573  0.00  0.00           H  
ATOM     40  CG1 ILE A   4      74.363  57.187  63.064  0.00  0.00           C  
ATOM     41 HG11 ILE A   4      75.241  57.705  63.517  0.00  0.00           H  
ATOM     42 HG12 ILE A   4      74.711  56.698  62.133  0.00  0.00           H  
ATOM     43  CD  ILE A   4      73.313  58.238  62.738  0.00  0.00           C  
ATOM     44  HD1 ILE A   4      73.772  59.070  62.163  0.00  0.00           H  
ATOM     45  HD2 ILE A   4      72.462  57.820  62.144  0.00  0.00           H  
ATOM     46  HD3 ILE A   4      72.895  58.677  63.669  0.00  0.00           H  
ATOM     47  C   ILE A   4      72.807  54.753  62.229  0.00  0.00           C  
ATOM     48  O   ILE A   4      72.377  55.237  61.191  0.00  0.00           O  
ATOM     49  N   TRP A   5      73.416  53.548  62.218  0.00  0.00           N  
ATOM     50  HN  TRP A   5      73.665  53.112  63.068  0.00  0.00           H  
ATOM     51  CA  TRP A   5      73.704  52.827  60.988  0.00  0.00           C  
ATOM     52  HA  TRP A   5      74.015  53.538  60.234  0.00  0.00           H  
ATOM     53  CB  TRP A   5      74.844  51.806  61.214  0.00  0.00           C  
ATOM     54  HB1 TRP A   5      74.664  51.237  62.146  0.00  0.00           H  
ATOM     55  HB2 TRP A   5      74.884  51.095  60.365  0.00  0.00           H  
ATOM     56  CG  TRP A   5      76.199  52.507  61.254  0.00  0.00           C  
ATOM     57  CD1 TRP A   5      76.908  52.976  62.329  0.00  0.00           C  
ATOM     58  HD1 TRP A   5      76.645  52.816  63.360  0.00  0.00           H  
ATOM     59  NE1 TRP A   5      77.999  53.693  61.890  0.00  0.00           N  
ATOM     60  HE1 TRP A   5      78.680  54.130  62.445  0.00  0.00           H  
ATOM     61  CE2 TRP A   5      78.022  53.660  60.510  0.00  0.00           C  
ATOM     62  CD2 TRP A   5      76.915  52.901  60.079  0.00  0.00           C  
ATOM     63  CE3 TRP A   5      76.678  52.666  58.720  0.00  0.00           C  
ATOM     64  HE3 TRP A   5      75.825  52.098  58.377  0.00  0.00           H  
ATOM     65  CZ3 TRP A   5      77.579  53.211  57.794  0.00  0.00           C  
ATOM     66  HZ3 TRP A   5      77.414  53.057  56.745  0.00  0.00           H  
ATOM     67  CZ2 TRP A   5      78.911  54.205  59.583  0.00  0.00           C  
ATOM     68  HZ2 TRP A   5      79.779  54.772  59.907  0.00  0.00           H  
ATOM     69  CH2 TRP A   5      78.675  53.970  58.226  0.00  0.00           C  
ATOM     70  HH2 TRP A   5      79.358  54.374  57.481  0.00  0.00           H  
ATOM     71  C   TRP A   5      72.487  52.146  60.417  0.00  0.00           C  
ATOM     72  O   TRP A   5      72.422  51.863  59.228  0.00  0.00           O  
ATOM     73  N   LEU A   6      71.463  51.909  61.254  0.00  0.00           N  
ATOM     74  HN  LEU A   6      71.547  52.102  62.223  0.00  0.00           H  
ATOM     75  CA  LEU A   6      70.154  51.488  60.782  0.00  0.00           C  
ATOM     76  HA  LEU A   6      70.296  50.688  60.073  0.00  0.00           H  
ATOM     77  CB  LEU A   6      69.315  50.975  61.968  0.00  0.00           C  
ATOM     78  HB1 LEU A   6      69.153  51.795  62.708  0.00  0.00           H  
ATOM     79  HB2 LEU A   6      68.315  50.646  61.605  0.00  0.00           H  
ATOM     80  CG  LEU A   6      69.999  49.781  62.667  0.00  0.00           C  
ATOM     81  HG  LEU A   6      71.008  50.090  62.991  0.00  0.00           H  
ATOM     82  CD1 LEU A   6      69.250  49.358  63.933  0.00  0.00           C  
ATOM     83 HD11 LEU A   6      69.799  48.534  64.442  0.00  0.00           H  
ATOM     84 HD12 LEU A   6      69.137  50.199  64.641  0.00  0.00           H  
ATOM     85 HD13 LEU A   6      68.241  48.970  63.669  0.00  0.00           H  
ATOM     86  CD2 LEU A   6      70.142  48.610  61.689  0.00  0.00           C  
ATOM     87 HD21 LEU A   6      70.422  47.684  62.239  0.00  0.00           H  
ATOM     88 HD22 LEU A   6      69.180  48.422  61.165  0.00  0.00           H  
ATOM     89 HD23 LEU A   6      70.916  48.804  60.923  0.00  0.00           H  
ATOM     90  C   LEU A   6      69.450  52.591  60.024  0.00  0.00           C  
ATOM     91  O   LEU A   6      68.945  52.375  58.938  0.00  0.00           O  
ATOM     92  N   TRP A   7      69.503  53.843  60.540  0.00  0.00           N  
ATOM     93  HN  TRP A   7      69.868  53.998  61.459  0.00  0.00           H  
ATOM     94  CA  TRP A   7      69.060  55.008  59.811  0.00  0.00           C  
ATOM     95  HA  TRP A   7      68.050  54.799  59.477  0.00  0.00           H  
ATOM     96  CB  TRP A   7      69.016  56.280  60.688  0.00  0.00           C  
ATOM     97  HB1 TRP A   7      69.997  56.438  61.182  0.00  0.00           H  
ATOM     98  HB2 TRP A   7      68.804  57.167  60.048  0.00  0.00           H  
ATOM     99  CG  TRP A   7      67.912  56.263  61.735  0.00  0.00           C  
ATOM    100  CD1 TRP A   7      67.990  56.317  63.104  0.00  0.00           C  
ATOM    101  HD1 TRP A   7      68.922  56.395  63.649  0.00  0.00           H  
ATOM    102  NE1 TRP A   7      66.723  56.298  63.662  0.00  0.00           N  
ATOM    103  HE1 TRP A   7      66.465  56.698  64.503  0.00  0.00           H  
ATOM    104  CE2 TRP A   7      65.807  56.228  62.647  0.00  0.00           C  
ATOM    105  CD2 TRP A   7      66.500  56.231  61.414  0.00  0.00           C  
ATOM    106  CE3 TRP A   7      65.822  56.243  60.197  0.00  0.00           C  
ATOM    107  HE3 TRP A   7      66.336  56.295  59.254  0.00  0.00           H  
ATOM    108  CZ3 TRP A   7      64.423  56.232  60.236  0.00  0.00           C  
ATOM    109  HZ3 TRP A   7      63.877  56.286  59.309  0.00  0.00           H  
ATOM    110  CZ2 TRP A   7      64.418  56.198  62.676  0.00  0.00           C  
ATOM    111  HZ2 TRP A   7      63.873  56.206  63.610  0.00  0.00           H  
ATOM    112  CH2 TRP A   7      63.730  56.200  61.449  0.00  0.00           C  
ATOM    113  HH2 TRP A   7      62.650  56.190  61.467  0.00  0.00           H  
ATOM    114  C   TRP A   7      69.851  55.251  58.526  0.00  0.00           C  
ATOM    115  O   TRP A   7      69.242  55.524  57.488  0.00  0.00           O  
ATOM    116  N   ILE A   8      71.192  55.071  58.508  0.00  0.00           N  
ATOM    117  HN  ILE A   8      71.668  54.917  59.365  0.00  0.00           H  
ATOM    118  CA  ILE A   8      71.994  55.115  57.272  0.00  0.00           C  
ATOM    119  HA  ILE A   8      71.874  56.093  56.831  0.00  0.00           H  
ATOM    120  CB  ILE A   8      73.488  54.868  57.505  0.00  0.00           C  
ATOM    121  HB  ILE A   8      73.619  53.910  58.056  0.00  0.00           H  
ATOM    122  CG2 ILE A   8      74.270  54.791  56.170  0.00  0.00           C  
ATOM    123 HG21 ILE A   8      75.362  54.700  56.363  0.00  0.00           H  
ATOM    124 HG22 ILE A   8      73.974  53.907  55.564  0.00  0.00           H  
ATOM    125 HG23 ILE A   8      74.099  55.708  55.579  0.00  0.00           H  
ATOM    126  CG1 ILE A   8      74.044  56.004  58.368  0.00  0.00           C  
ATOM    127 HG11 ILE A   8      73.973  56.942  57.767  0.00  0.00           H  
ATOM    128 HG12 ILE A   8      73.398  56.141  59.263  0.00  0.00           H  
ATOM    129  CD  ILE A   8      75.478  55.836  58.870  0.00  0.00           C  
ATOM    130  HD1 ILE A   8      75.795  56.710  59.477  0.00  0.00           H  
ATOM    131  HD2 ILE A   8      75.549  54.938  59.522  0.00  0.00           H  
ATOM    132  HD3 ILE A   8      76.204  55.730  58.026  0.00  0.00           H  
ATOM    133  C   ILE A   8      71.506  54.119  56.238  0.00  0.00           C  
ATOM    134  O   ILE A   8      71.396  54.425  55.048  0.00  0.00           O  
ATOM    135  N   GLY A   9      71.138  52.897  56.663  0.00  0.00           N  
ATOM    136  HN  GLY A   9      71.246  52.640  57.623  0.00  0.00           H  
ATOM    137  CA  GLY A   9      70.530  51.920  55.769  0.00  0.00           C  
ATOM    138  HA1 GLY A   9      71.156  51.823  54.896  0.00  0.00           H  
ATOM    139  HA2 GLY A   9      70.451  50.991  56.311  0.00  0.00           H  
ATOM    140  C   GLY A   9      69.154  52.288  55.286  0.00  0.00           C  
ATOM    141  O   GLY A   9      68.820  51.983  54.149  0.00  0.00           O  
ATOM    142  N   VAL A  10      68.323  52.994  56.089  0.00  0.00           N  
ATOM    143  HN  VAL A  10      68.588  53.188  57.038  0.00  0.00           H  
ATOM    144  CA  VAL A  10      67.047  53.522  55.626  0.00  0.00           C  
ATOM    145  HA  VAL A  10      66.460  52.707  55.222  0.00  0.00           H  
ATOM    146  CB  VAL A  10      66.237  54.278  56.690  0.00  0.00           C  
ATOM    147  HB  VAL A  10      66.843  55.114  57.104  0.00  0.00           H  
ATOM    148  CG1 VAL A  10      64.929  54.857  56.096  0.00  0.00           C  
ATOM    149 HG11 VAL A  10      64.310  55.304  56.908  0.00  0.00           H  
ATOM    150 HG12 VAL A  10      65.128  55.657  55.353  0.00  0.00           H  
ATOM    151 HG13 VAL A  10      64.343  54.051  55.601  0.00  0.00           H  
ATOM    152  CG2 VAL A  10      65.861  53.338  57.823  0.00  0.00           C  
ATOM    153 HG21 VAL A  10      65.302  53.875  58.616  0.00  0.00           H  
ATOM    154 HG22 VAL A  10      65.204  52.552  57.400  0.00  0.00           H  
ATOM    155 HG23 VAL A  10      66.748  52.856  58.289  0.00  0.00           H  
ATOM    156  C   VAL A  10      67.292  54.501  54.522  0.00  0.00           C  
ATOM    157  O   VAL A  10      66.786  54.365  53.416  0.00  0.00           O  
ATOM    158  N   ILE A  11      68.176  55.470  54.795  0.00  0.00           N  
ATOM    159  HN  ILE A  11      68.611  55.495  55.693  0.00  0.00           H  
ATOM    160  CA  ILE A  11      68.512  56.560  53.911  0.00  0.00           C  
ATOM    161  HA  ILE A  11      67.597  57.062  53.625  0.00  0.00           H  
ATOM    162  CB  ILE A  11      69.410  57.539  54.662  0.00  0.00           C  
ATOM    163  HB  ILE A  11      70.276  56.977  55.059  0.00  0.00           H  
ATOM    164  CG2 ILE A  11      69.905  58.671  53.747  0.00  0.00           C  
ATOM    165 HG21 ILE A  11      70.502  59.407  54.322  0.00  0.00           H  
ATOM    166 HG22 ILE A  11      70.553  58.274  52.934  0.00  0.00           H  
ATOM    167 HG23 ILE A  11      69.038  59.203  53.301  0.00  0.00           H  
ATOM    168  CG1 ILE A  11      68.641  58.156  55.866  0.00  0.00           C  
ATOM    169 HG11 ILE A  11      67.983  58.970  55.508  0.00  0.00           H  
ATOM    170 HG12 ILE A  11      67.980  57.402  56.352  0.00  0.00           H  
ATOM    171  CD  ILE A  11      69.594  58.686  56.959  0.00  0.00           C  
ATOM    172  HD1 ILE A  11      69.006  59.133  57.792  0.00  0.00           H  
ATOM    173  HD2 ILE A  11      70.213  57.861  57.367  0.00  0.00           H  
ATOM    174  HD3 ILE A  11      70.276  59.460  56.543  0.00  0.00           H  
ATOM    175  C   ILE A  11      69.149  56.042  52.628  0.00  0.00           C  
ATOM    176  O   ILE A  11      68.679  56.356  51.540  0.00  0.00           O  
ATOM    177  N   GLY A  12      70.156  55.160  52.684  0.00  0.00           N  
ATOM    178  HN  GLY A  12      70.514  54.865  53.562  0.00  0.00           H  
ATOM    179  CA  GLY A  12      70.833  54.693  51.470  0.00  0.00           C  
ATOM    180  HA1 GLY A  12      71.152  55.564  50.907  0.00  0.00           H  
ATOM    181  HA2 GLY A  12      71.660  54.070  51.787  0.00  0.00           H  
ATOM    182  C   GLY A  12      69.974  53.864  50.548  0.00  0.00           C  
ATOM    183  O   GLY A  12      70.015  54.032  49.327  0.00  0.00           O  
ATOM    184  N   MET A  13      69.134  52.969  51.095  0.00  0.00           N  
ATOM    185  HN  MET A  13      69.101  52.841  52.085  0.00  0.00           H  
ATOM    186  CA  MET A  13      68.175  52.200  50.322  0.00  0.00           C  
ATOM    187  HA  MET A  13      68.683  51.782  49.461  0.00  0.00           H  
ATOM    188  CB  MET A  13      67.539  51.096  51.179  0.00  0.00           C  
ATOM    189  HB1 MET A  13      67.061  51.544  52.070  0.00  0.00           H  
ATOM    190  HB2 MET A  13      66.750  50.568  50.595  0.00  0.00           H  
ATOM    191  CG  MET A  13      68.570  50.066  51.625  0.00  0.00           C  
ATOM    192  HG1 MET A  13      69.330  50.573  52.259  0.00  0.00           H  
ATOM    193  HG2 MET A  13      68.070  49.313  52.259  0.00  0.00           H  
ATOM    194  SD  MET A  13      69.398  49.279  50.221  0.00  0.00           S  
ATOM    195  CE  MET A  13      70.471  48.500  51.427  0.00  0.00           C  
ATOM    196  HE1 MET A  13      71.114  47.743  50.915  0.00  0.00           H  
ATOM    197  HE2 MET A  13      71.129  49.236  51.932  0.00  0.00           H  
ATOM    198  HE3 MET A  13      69.890  47.967  52.212  0.00  0.00           H  
ATOM    199  C   MET A  13      67.046  53.019  49.767  0.00  0.00           C  
ATOM    200  O   MET A  13      66.640  52.873  48.620  0.00  0.00           O  
ATOM    201  N   ALA A  14      66.503  53.927  50.598  0.00  0.00           N  
ATOM    202  HN  ALA A  14      66.818  54.011  51.536  0.00  0.00           H  
ATOM    203  CA  ALA A  14      65.424  54.797  50.223  0.00  0.00           C  
ATOM    204  HA  ALA A  14      64.596  54.190  49.869  0.00  0.00           H  
ATOM    205  CB  ALA A  14      65.006  55.587  51.474  0.00  0.00           C  
ATOM    206  HB1 ALA A  14      64.100  56.210  51.308  0.00  0.00           H  
ATOM    207  HB2 ALA A  14      64.756  54.877  52.286  0.00  0.00           H  
ATOM    208  HB3 ALA A  14      65.832  56.244  51.827  0.00  0.00           H  
ATOM    209  C   ALA A  14      65.820  55.708  49.088  0.00  0.00           C  
ATOM    210  O   ALA A  14      65.134  55.800  48.082  0.00  0.00           O  
ATOM    211  N   LEU A  15      67.015  56.327  49.179  0.00  0.00           N  
ATOM    212  HN  LEU A  15      67.572  56.243  50.007  0.00  0.00           H  
ATOM    213  CA  LEU A  15      67.573  57.130  48.115  0.00  0.00           C  
ATOM    214  HA  LEU A  15      66.835  57.873  47.837  0.00  0.00           H  
ATOM    215  CB  LEU A  15      68.851  57.851  48.625  0.00  0.00           C  
ATOM    216  HB1 LEU A  15      69.568  57.078  48.972  0.00  0.00           H  
ATOM    217  HB2 LEU A  15      69.311  58.413  47.791  0.00  0.00           H  
ATOM    218  CG  LEU A  15      68.569  58.832  49.795  0.00  0.00           C  
ATOM    219  HG  LEU A  15      68.029  58.289  50.599  0.00  0.00           H  
ATOM    220  CD1 LEU A  15      69.849  59.403  50.396  0.00  0.00           C  
ATOM    221 HD11 LEU A  15      69.610  59.953  51.325  0.00  0.00           H  
ATOM    222 HD12 LEU A  15      70.577  58.599  50.623  0.00  0.00           H  
ATOM    223 HD13 LEU A  15      70.309  60.145  49.701  0.00  0.00           H  
ATOM    224  CD2 LEU A  15      67.658  59.964  49.368  0.00  0.00           C  
ATOM    225 HD21 LEU A  15      67.577  60.735  50.167  0.00  0.00           H  
ATOM    226 HD22 LEU A  15      68.089  60.445  48.454  0.00  0.00           H  
ATOM    227 HD23 LEU A  15      66.640  59.594  49.135  0.00  0.00           H  
ATOM    228  C   LEU A  15      67.831  56.329  46.855  0.00  0.00           C  
ATOM    229  O   LEU A  15      67.372  56.702  45.787  0.00  0.00           O  
ATOM    230  N   GLY A  16      68.482  55.135  46.964  0.00  0.00           N  
ATOM    231  HN  GLY A  16      68.840  54.859  47.852  0.00  0.00           H  
ATOM    232  CA  GLY A  16      68.633  54.173  45.875  0.00  0.00           C  
ATOM    233  HA1 GLY A  16      69.345  54.577  45.159  0.00  0.00           H  
ATOM    234  HA2 GLY A  16      68.973  53.247  46.315  0.00  0.00           H  
ATOM    235  C   GLY A  16      67.370  53.861  45.114  0.00  0.00           C  
ATOM    236  O   GLY A  16      67.333  53.888  43.884  0.00  0.00           O  
ATOM    237  N   SER A  17      66.287  53.584  45.851  0.00  0.00           N  
ATOM    238  HN  SER A  17      66.374  53.547  46.840  0.00  0.00           H  
ATOM    239  CA  SER A  17      64.956  53.313  45.319  0.00  0.00           C  
ATOM    240  HA  SER A  17      65.029  52.442  44.681  0.00  0.00           H  
ATOM    241  CB  SER A  17      63.905  53.037  46.416  0.00  0.00           C  
ATOM    242  HB1 SER A  17      63.742  53.937  47.045  0.00  0.00           H  
ATOM    243  HB2 SER A  17      62.944  52.758  45.932  0.00  0.00           H  
ATOM    244  OG  SER A  17      64.259  51.952  47.266  0.00  0.00           O  
ATOM    245  HG1 SER A  17      64.900  52.268  47.912  0.00  0.00           H  
ATOM    246  C   SER A  17      64.372  54.436  44.470  0.00  0.00           C  
ATOM    247  O   SER A  17      63.748  54.169  43.455  0.00  0.00           O  
ATOM    248  N   ILE A  18      64.564  55.719  44.845  0.00  0.00           N  
ATOM    249  HN  ILE A  18      65.098  55.945  45.662  0.00  0.00           H  
ATOM    250  CA  ILE A  18      64.041  56.843  44.076  0.00  0.00           C  
ATOM    251  HA  ILE A  18      62.971  56.704  43.963  0.00  0.00           H  
ATOM    252  CB  ILE A  18      64.274  58.206  44.732  0.00  0.00           C  
ATOM    253  HB  ILE A  18      65.373  58.425  44.735  0.00  0.00           H  
ATOM    254  CG2 ILE A  18      63.521  59.299  43.953  0.00  0.00           C  
ATOM    255 HG21 ILE A  18      63.835  60.302  44.310  0.00  0.00           H  
ATOM    256 HG22 ILE A  18      63.724  59.258  42.853  0.00  0.00           H  
ATOM    257 HG23 ILE A  18      62.432  59.210  44.110  0.00  0.00           H  
ATOM    258  CG1 ILE A  18      63.783  58.286  46.185  0.00  0.00           C  
ATOM    259 HG11 ILE A  18      62.663  58.266  46.182  0.00  0.00           H  
ATOM    260 HG12 ILE A  18      64.122  57.390  46.755  0.00  0.00           H  
ATOM    261  CD  ILE A  18      64.257  59.541  46.929  0.00  0.00           C  
ATOM    262  HD1 ILE A  18      63.772  59.620  47.922  0.00  0.00           H  
ATOM    263  HD2 ILE A  18      65.358  59.510  47.062  0.00  0.00           H  
ATOM    264  HD3 ILE A  18      63.996  60.468  46.368  0.00  0.00           H  
ATOM    265  C   ILE A  18      64.632  56.894  42.662  0.00  0.00           C  
ATOM    266  O   ILE A  18      63.915  57.027  41.667  0.00  0.00           O  
ATOM    267  N   PHE A  19      65.963  56.714  42.545  0.00  0.00           N  
ATOM    268  HN  PHE A  19      66.528  56.611  43.372  0.00  0.00           H  
ATOM    269  CA  PHE A  19      66.675  56.727  41.271  0.00  0.00           C  
ATOM    270  HA  PHE A  19      66.435  57.654  40.770  0.00  0.00           H  
ATOM    271  CB  PHE A  19      68.208  56.600  41.471  0.00  0.00           C  
ATOM    272  HB1 PHE A  19      68.458  55.623  41.953  0.00  0.00           H  
ATOM    273  HB2 PHE A  19      68.751  56.692  40.509  0.00  0.00           H  
ATOM    274  CG  PHE A  19      68.684  57.706  42.367  0.00  0.00           C  
ATOM    275  CD1 PHE A  19      68.501  59.044  42.005  0.00  0.00           C  
ATOM    276  HD1 PHE A  19      68.094  59.288  41.026  0.00  0.00           H  
ATOM    277  CE1 PHE A  19      68.759  60.068  42.921  0.00  0.00           C  
ATOM    278  HE1 PHE A  19      68.579  61.096  42.650  0.00  0.00           H  
ATOM    279  CZ  PHE A  19      69.229  59.764  44.198  0.00  0.00           C  
ATOM    280  HZ  PHE A  19      69.407  60.567  44.905  0.00  0.00           H  
ATOM    281  CD2 PHE A  19      69.244  57.413  43.624  0.00  0.00           C  
ATOM    282  HD2 PHE A  19      69.394  56.385  43.925  0.00  0.00           H  
ATOM    283  CE2 PHE A  19      69.501  58.437  44.540  0.00  0.00           C  
ATOM    284  HE2 PHE A  19      69.889  58.202  45.518  0.00  0.00           H  
ATOM    285  C   PHE A  19      66.238  55.612  40.356  0.00  0.00           C  
ATOM    286  O   PHE A  19      65.950  55.817  39.177  0.00  0.00           O  
ATOM    287  N   PHE A  20      66.131  54.382  40.890  0.00  0.00           N  
ATOM    288  HN  PHE A  20      66.398  54.226  41.838  0.00  0.00           H  
ATOM    289  CA  PHE A  20      65.666  53.237  40.135  0.00  0.00           C  
ATOM    290  HA  PHE A  20      66.201  53.239  39.192  0.00  0.00           H  
ATOM    291  CB  PHE A  20      65.970  51.911  40.886  0.00  0.00           C  
ATOM    292  HB1 PHE A  20      65.417  51.898  41.849  0.00  0.00           H  
ATOM    293  HB2 PHE A  20      65.654  51.047  40.270  0.00  0.00           H  
ATOM    294  CG  PHE A  20      67.444  51.743  41.178  0.00  0.00           C  
ATOM    295  CD1 PHE A  20      68.436  52.039  40.221  0.00  0.00           C  
ATOM    296  HD1 PHE A  20      68.167  52.395  39.241  0.00  0.00           H  
ATOM    297  CE1 PHE A  20      69.799  51.880  40.533  0.00  0.00           C  
ATOM    298  HE1 PHE A  20      70.552  52.134  39.798  0.00  0.00           H  
ATOM    299  CZ  PHE A  20      70.180  51.426  41.792  0.00  0.00           C  
ATOM    300  HZ  PHE A  20      71.233  51.325  42.026  0.00  0.00           H  
ATOM    301  CD2 PHE A  20      67.855  51.250  42.436  0.00  0.00           C  
ATOM    302  HD2 PHE A  20      67.102  51.004  43.171  0.00  0.00           H  
ATOM    303  CE2 PHE A  20      69.208  51.091  42.738  0.00  0.00           C  
ATOM    304  HE2 PHE A  20      69.517  50.715  43.697  0.00  0.00           H  
ATOM    305  C   PHE A  20      64.193  53.334  39.743  0.00  0.00           C  
ATOM    306  O   PHE A  20      63.818  53.009  38.617  0.00  0.00           O  
ATOM    307  N   GLY A  21      63.324  53.810  40.657  0.00  0.00           N  
ATOM    308  HN  GLY A  21      63.658  54.044  41.565  0.00  0.00           H  
ATOM    309  CA  GLY A  21      61.900  54.077  40.415  0.00  0.00           C  
ATOM    310  HA1 GLY A  21      61.427  53.133  40.191  0.00  0.00           H  
ATOM    311  HA2 GLY A  21      61.513  54.546  41.307  0.00  0.00           H  
ATOM    312  C   GLY A  21      61.596  54.992  39.265  0.00  0.00           C  
ATOM    313  O   GLY A  21      60.804  54.684  38.380  0.00  0.00           O  
ATOM    314  N   ILE A  22      62.227  56.177  39.238  0.00  0.00           N  
ATOM    315  HN  ILE A  22      62.849  56.454  39.964  0.00  0.00           H  
ATOM    316  CA  ILE A  22      62.003  57.143  38.158  0.00  0.00           C  
ATOM    317  HA  ILE A  22      60.962  57.104  37.874  0.00  0.00           H  
ATOM    318  CB  ILE A  22      62.245  58.556  38.673  0.00  0.00           C  
ATOM    319  HB  ILE A  22      63.168  58.566  39.287  0.00  0.00           H  
ATOM    320  CG2 ILE A  22      62.380  59.575  37.519  0.00  0.00           C  
ATOM    321 HG21 ILE A  22      62.404  60.606  37.918  0.00  0.00           H  
ATOM    322 HG22 ILE A  22      63.308  59.401  36.944  0.00  0.00           H  
ATOM    323 HG23 ILE A  22      61.496  59.496  36.846  0.00  0.00           H  
ATOM    324  CG1 ILE A  22      61.037  58.919  39.569  0.00  0.00           C  
ATOM    325 HG11 ILE A  22      60.190  59.221  38.904  0.00  0.00           H  
ATOM    326 HG12 ILE A  22      60.698  58.028  40.143  0.00  0.00           H  
ATOM    327  CD  ILE A  22      61.325  60.033  40.576  0.00  0.00           C  
ATOM    328  HD1 ILE A  22      60.385  60.327  41.100  0.00  0.00           H  
ATOM    329  HD2 ILE A  22      62.042  59.671  41.332  0.00  0.00           H  
ATOM    330  HD3 ILE A  22      61.744  60.926  40.071  0.00  0.00           H  
ATOM    331  C   ILE A  22      62.759  56.746  36.904  0.00  0.00           C  
ATOM    332  O   ILE A  22      62.379  57.101  35.775  0.00  0.00           O  
ATOM    333  N   GLY A  23      63.796  55.885  37.030  0.00  0.00           N  
ATOM    334  HN  GLY A  23      64.153  55.670  37.938  0.00  0.00           H  
ATOM    335  CA  GLY A  23      64.425  55.238  35.897  0.00  0.00           C  
ATOM    336  HA1 GLY A  23      64.684  55.988  35.164  0.00  0.00           H  
ATOM    337  HA2 GLY A  23      65.281  54.695  36.264  0.00  0.00           H  
ATOM    338  C   GLY A  23      63.528  54.259  35.205  0.00  0.00           C  
ATOM    339  O   GLY A  23      63.521  54.186  33.975  0.00  0.00           O  
ATOM    340  N   ALA A  24      62.708  53.514  35.972  0.00  0.00           N  
ATOM    341  HN  ALA A  24      62.824  53.547  36.961  0.00  0.00           H  
ATOM    342  CA  ALA A  24      61.672  52.644  35.470  0.00  0.00           C  
ATOM    343  HA  ALA A  24      62.113  51.996  34.728  0.00  0.00           H  
ATOM    344  CB  ALA A  24      61.086  51.802  36.615  0.00  0.00           C  
ATOM    345  HB1 ALA A  24      60.350  51.056  36.232  0.00  0.00           H  
ATOM    346  HB2 ALA A  24      61.894  51.240  37.132  0.00  0.00           H  
ATOM    347  HB3 ALA A  24      60.585  52.440  37.367  0.00  0.00           H  
ATOM    348  C   ALA A  24      60.562  53.424  34.765  0.00  0.00           C  
ATOM    349  O   ALA A  24      60.138  53.059  33.669  0.00  0.00           O  
ATOM    350  N   HIS A  25      60.107  54.542  35.345  0.00  0.00           N  
ATOM    351  HN  HIS A  25      60.450  54.787  36.252  0.00  0.00           H  
ATOM    352  CA  HIS A  25      59.086  55.403  34.749  0.00  0.00           C  
ATOM    353  HA  HIS A  25      58.200  54.815  34.606  0.00  0.00           H  
ATOM    354  CB  HIS A  25      58.773  56.572  35.718  0.00  0.00           C  
ATOM    355  HB1 HIS A  25      58.432  56.161  36.691  0.00  0.00           H  
ATOM    356  HB2 HIS A  25      59.709  57.150  35.911  0.00  0.00           H  
ATOM    357  ND1 HIS A  25      56.394  57.202  35.201  0.00  0.00           N  
ATOM    358  CG  HIS A  25      57.742  57.543  35.243  0.00  0.00           C  
ATOM    359  CE1 HIS A  25      55.793  58.247  34.662  0.00  0.00           C  
ATOM    360  HE1 HIS A  25      54.731  58.318  34.448  0.00  0.00           H  
ATOM    361  NE2 HIS A  25      56.673  59.233  34.365  0.00  0.00           N  
ATOM    362  HE2 HIS A  25      56.463  60.120  33.954  0.00  0.00           H  
ATOM    363  CD2 HIS A  25      57.919  58.793  34.739  0.00  0.00           C  
ATOM    364  HD2 HIS A  25      58.824  59.371  34.612  0.00  0.00           H  
ATOM    365  C   HIS A  25      59.494  55.963  33.385  0.00  0.00           C  
ATOM    366  O   HIS A  25      58.759  55.855  32.409  0.00  0.00           O  
ATOM    367  N   ASN A  26      60.719  56.492  33.267  0.00  0.00           N  
ATOM    368  HN  ASN A  26      61.333  56.539  34.053  0.00  0.00           H  
ATOM    369  CA  ASN A  26      61.197  57.113  32.033  0.00  0.00           C  
ATOM    370  HA  ASN A  26      60.360  57.435  31.437  0.00  0.00           H  
ATOM    371  CB  ASN A  26      62.098  58.331  32.324  0.00  0.00           C  
ATOM    372  HB1 ASN A  26      62.985  58.039  32.930  0.00  0.00           H  
ATOM    373  HB2 ASN A  26      62.449  58.781  31.372  0.00  0.00           H  
ATOM    374  CG  ASN A  26      61.304  59.406  33.037  0.00  0.00           C  
ATOM    375  OD1 ASN A  26      60.307  59.928  32.532  0.00  0.00           O  
ATOM    376  ND2 ASN A  26      61.729  59.772  34.263  0.00  0.00           N  
ATOM    377 HD21 ASN A  26      62.466  59.249  34.700  0.00  0.00           H  
ATOM    378 HD22 ASN A  26      61.275  60.560  34.695  0.00  0.00           H  
ATOM    379  C   ASN A  26      62.009  56.147  31.180  0.00  0.00           C  
ATOM    380  O   ASN A  26      62.811  56.542  30.344  0.00  0.00           O  
ATOM    381  N   ALA A  27      61.861  54.827  31.394  0.00  0.00           N  
ATOM    382  HN  ALA A  27      61.257  54.474  32.099  0.00  0.00           H  
ATOM    383  CA  ALA A  27      62.624  53.851  30.642  0.00  0.00           C  
ATOM    384  HA  ALA A  27      63.662  54.100  30.765  0.00  0.00           H  
ATOM    385  CB  ALA A  27      62.408  52.471  31.246  0.00  0.00           C  
ATOM    386  HB1 ALA A  27      62.991  51.694  30.694  0.00  0.00           H  
ATOM    387  HB2 ALA A  27      62.735  52.465  32.304  0.00  0.00           H  
ATOM    388  HB3 ALA A  27      61.331  52.212  31.213  0.00  0.00           H  
ATOM    389  C   ALA A  27      62.375  53.826  29.132  0.00  0.00           C  
ATOM    390  O   ALA A  27      61.241  53.866  28.650  0.00  0.00           O  
ATOM    391  N   LYS A  28      63.481  53.733  28.346  0.00  0.00           N  
ATOM    392  HN  LYS A  28      64.374  53.731  28.791  0.00  0.00           H  
ATOM    393  CA  LYS A  28      63.491  53.910  26.905  0.00  0.00           C  
ATOM    394  HA  LYS A  28      62.863  54.764  26.678  0.00  0.00           H  
ATOM    395  CB  LYS A  28      64.946  54.220  26.447  0.00  0.00           C  
ATOM    396  HB1 LYS A  28      64.937  54.478  25.366  0.00  0.00           H  
ATOM    397  HB2 LYS A  28      65.281  55.134  26.982  0.00  0.00           H  
ATOM    398  CG  LYS A  28      65.956  53.089  26.724  0.00  0.00           C  
ATOM    399  HG1 LYS A  28      65.865  52.780  27.784  0.00  0.00           H  
ATOM    400  HG2 LYS A  28      65.720  52.195  26.106  0.00  0.00           H  
ATOM    401  CD  LYS A  28      67.432  53.500  26.494  0.00  0.00           C  
ATOM    402  HD1 LYS A  28      67.597  54.493  26.970  0.00  0.00           H  
ATOM    403  HD2 LYS A  28      68.061  52.757  27.031  0.00  0.00           H  
ATOM    404  CE  LYS A  28      67.852  53.530  25.031  0.00  0.00           C  
ATOM    405  HE1 LYS A  28      67.648  52.548  24.544  0.00  0.00           H  
ATOM    406  HE2 LYS A  28      67.304  54.324  24.492  0.00  0.00           H  
ATOM    407  NZ  LYS A  28      69.300  53.801  24.901  0.00  0.00           N1+
ATOM    408  HZ1 LYS A  28      69.481  54.291  24.010  0.00  0.00           H  
ATOM    409  HZ2 LYS A  28      69.651  54.386  25.688  0.00  0.00           H  
ATOM    410  HZ3 LYS A  28      69.847  52.915  24.860  0.00  0.00           H  
ATOM    411  C   LYS A  28      62.956  52.733  26.102  0.00  0.00           C  
ATOM    412  O   LYS A  28      62.607  52.878  24.924  0.00  0.00           O  
ATOM    413  N   ASN A  29      62.868  51.544  26.715  0.00  0.00           N  
ATOM    414  HN  ASN A  29      63.115  51.468  27.674  0.00  0.00           H  
ATOM    415  CA  ASN A  29      62.284  50.368  26.111  0.00  0.00           C  
ATOM    416  HA  ASN A  29      61.340  50.660  25.677  0.00  0.00           H  
ATOM    417  CB  ASN A  29      63.153  49.693  25.007  0.00  0.00           C  
ATOM    418  HB1 ASN A  29      62.658  48.768  24.633  0.00  0.00           H  
ATOM    419  HB2 ASN A  29      63.232  50.402  24.155  0.00  0.00           H  
ATOM    420  CG  ASN A  29      64.559  49.315  25.480  0.00  0.00           C  
ATOM    421  OD1 ASN A  29      64.740  48.649  26.510  0.00  0.00           O  
ATOM    422  ND2 ASN A  29      65.591  49.721  24.703  0.00  0.00           N  
ATOM    423 HD21 ASN A  29      65.412  50.238  23.873  0.00  0.00           H  
ATOM    424 HD22 ASN A  29      66.514  49.519  25.018  0.00  0.00           H  
ATOM    425  C   ASN A  29      61.929  49.418  27.245  0.00  0.00           C  
ATOM    426  O   ASN A  29      62.263  49.673  28.403  0.00  0.00           O  
ATOM    427  N   GLU A  30      61.225  48.312  26.943  0.00  0.00           N  
ATOM    428  HN  GLU A  30      60.961  48.098  26.004  0.00  0.00           H  
ATOM    429  CA  GLU A  30      60.808  47.351  27.947  0.00  0.00           C  
ATOM    430  HA  GLU A  30      60.249  47.898  28.689  0.00  0.00           H  
ATOM    431  CB  GLU A  30      59.844  46.282  27.375  0.00  0.00           C  
ATOM    432  HB1 GLU A  30      59.186  46.755  26.618  0.00  0.00           H  
ATOM    433  HB2 GLU A  30      60.407  45.475  26.864  0.00  0.00           H  
ATOM    434  CG  GLU A  30      58.925  45.667  28.463  0.00  0.00           C  
ATOM    435  HG1 GLU A  30      59.524  45.184  29.260  0.00  0.00           H  
ATOM    436  HG2 GLU A  30      58.302  46.463  28.924  0.00  0.00           H  
ATOM    437  CD  GLU A  30      57.960  44.618  27.911  0.00  0.00           C  
ATOM    438  OE1 GLU A  30      58.106  44.236  26.720  0.00  0.00           O  
ATOM    439  OE2 GLU A  30      57.079  44.193  28.707  0.00  0.00           O1-
ATOM    440  C   GLU A  30      61.959  46.691  28.682  0.00  0.00           C  
ATOM    441  O   GLU A  30      61.917  46.544  29.902  0.00  0.00           O  
ATOM    442  N   ARG A  31      63.068  46.328  27.996  0.00  0.00           N  
ATOM    443  HN  ARG A  31      63.110  46.466  27.005  0.00  0.00           H  
ATOM    444  CA  ARG A  31      64.226  45.750  28.660  0.00  0.00           C  
ATOM    445  HA  ARG A  31      63.876  44.868  29.165  0.00  0.00           H  
ATOM    446  CB  ARG A  31      65.363  45.336  27.684  0.00  0.00           C  
ATOM    447  HB1 ARG A  31      65.683  46.207  27.080  0.00  0.00           H  
ATOM    448  HB2 ARG A  31      66.230  45.014  28.290  0.00  0.00           H  
ATOM    449  CG  ARG A  31      65.047  44.151  26.739  0.00  0.00           C  
ATOM    450  HG1 ARG A  31      64.315  43.467  27.225  0.00  0.00           H  
ATOM    451  HG2 ARG A  31      64.549  44.556  25.831  0.00  0.00           H  
ATOM    452  CD  ARG A  31      66.301  43.360  26.314  0.00  0.00           C  
ATOM    453  HD1 ARG A  31      66.062  42.656  25.487  0.00  0.00           H  
ATOM    454  HD2 ARG A  31      67.094  44.056  25.997  0.00  0.00           H  
ATOM    455  NE  ARG A  31      66.735  42.556  27.522  0.00  0.00           N  
ATOM    456  HE  ARG A  31      66.020  42.212  28.137  0.00  0.00           H  
ATOM    457  CZ  ARG A  31      67.980  42.167  27.816  0.00  0.00           C  
ATOM    458  NH1 ARG A  31      69.042  42.514  27.109  0.00  0.00           N1+
ATOM    459 HH11 ARG A  31      68.953  43.222  26.408  0.00  0.00           H  
ATOM    460 HH12 ARG A  31      69.927  42.242  27.474  0.00  0.00           H  
ATOM    461  NH2 ARG A  31      68.172  41.391  28.886  0.00  0.00           N  
ATOM    462 HH21 ARG A  31      67.437  41.246  29.552  0.00  0.00           H  
ATOM    463 HH22 ARG A  31      69.086  41.099  29.152  0.00  0.00           H  
ATOM    464  C   ARG A  31      64.865  46.627  29.735  0.00  0.00           C  
ATOM    465  O   ARG A  31      65.166  46.162  30.834  0.00  0.00           O  
ATOM    466  N   TRP A  32      65.044  47.938  29.471  0.00  0.00           N  
ATOM    467  HN  TRP A  32      64.846  48.304  28.571  0.00  0.00           H  
ATOM    468  CA  TRP A  32      65.473  48.873  30.506  0.00  0.00           C  
ATOM    469  HA  TRP A  32      66.359  48.471  30.982  0.00  0.00           H  
ATOM    470  CB  TRP A  32      65.818  50.255  29.920  0.00  0.00           C  
ATOM    471  HB1 TRP A  32      65.032  50.567  29.195  0.00  0.00           H  
ATOM    472  HB2 TRP A  32      65.867  51.017  30.718  0.00  0.00           H  
ATOM    473  CG  TRP A  32      67.174  50.294  29.233  0.00  0.00           C  
ATOM    474  CD1 TRP A  32      67.478  50.103  27.921  0.00  0.00           C  
ATOM    475  HD1 TRP A  32      66.754  49.876  27.145  0.00  0.00           H  
ATOM    476  NE1 TRP A  32      68.825  50.284  27.702  0.00  0.00           N  
ATOM    477  HE1 TRP A  32      69.260  50.265  26.829  0.00  0.00           H  
ATOM    478  CE2 TRP A  32      69.420  50.591  28.908  0.00  0.00           C  
ATOM    479  CD2 TRP A  32      68.415  50.576  29.895  0.00  0.00           C  
ATOM    480  CE3 TRP A  32      68.722  50.831  31.232  0.00  0.00           C  
ATOM    481  HE3 TRP A  32      67.966  50.807  32.006  0.00  0.00           H  
ATOM    482  CZ3 TRP A  32      70.051  51.112  31.563  0.00  0.00           C  
ATOM    483  HZ3 TRP A  32      70.326  51.316  32.581  0.00  0.00           H  
ATOM    484  CZ2 TRP A  32      70.740  50.872  29.230  0.00  0.00           C  
ATOM    485  HZ2 TRP A  32      71.504  50.886  28.465  0.00  0.00           H  
ATOM    486  CH2 TRP A  32      71.045  51.137  30.567  0.00  0.00           C  
ATOM    487  HH2 TRP A  32      72.065  51.357  30.851  0.00  0.00           H  
ATOM    488  C   TRP A  32      64.448  49.038  31.621  0.00  0.00           C  
ATOM    489  O   TRP A  32      64.795  49.063  32.799  0.00  0.00           O  
ATOM    490  N   LYS A  33      63.145  49.096  31.269  0.00  0.00           N  
ATOM    491  HN  LYS A  33      62.890  49.062  30.301  0.00  0.00           H  
ATOM    492  CA  LYS A  33      62.049  49.230  32.215  0.00  0.00           C  
ATOM    493  HA  LYS A  33      62.257  50.113  32.812  0.00  0.00           H  
ATOM    494  CB  LYS A  33      60.723  49.468  31.443  0.00  0.00           C  
ATOM    495  HB1 LYS A  33      60.943  50.198  30.630  0.00  0.00           H  
ATOM    496  HB2 LYS A  33      60.378  48.534  30.957  0.00  0.00           H  
ATOM    497  CG  LYS A  33      59.604  50.061  32.318  0.00  0.00           C  
ATOM    498  HG1 LYS A  33      59.053  49.238  32.824  0.00  0.00           H  
ATOM    499  HG2 LYS A  33      60.064  50.657  33.135  0.00  0.00           H  
ATOM    500  CD  LYS A  33      58.582  51.001  31.622  0.00  0.00           C  
ATOM    501  HD1 LYS A  33      57.705  51.096  32.288  0.00  0.00           H  
ATOM    502  HD2 LYS A  33      59.054  52.006  31.577  0.00  0.00           H  
ATOM    503  CE  LYS A  33      58.107  50.634  30.206  0.00  0.00           C  
ATOM    504  HE1 LYS A  33      58.961  50.670  29.491  0.00  0.00           H  
ATOM    505  HE2 LYS A  33      57.664  49.621  30.191  0.00  0.00           H  
ATOM    506  NZ  LYS A  33      57.096  51.605  29.720  0.00  0.00           N1+
ATOM    507  HZ1 LYS A  33      56.782  51.421  28.752  0.00  0.00           H  
ATOM    508  HZ2 LYS A  33      56.190  51.540  30.235  0.00  0.00           H  
ATOM    509  HZ3 LYS A  33      57.459  52.578  29.785  0.00  0.00           H  
ATOM    510  C   LYS A  33      61.975  48.071  33.188  0.00  0.00           C  
ATOM    511  O   LYS A  33      61.811  48.253  34.389  0.00  0.00           O  
ATOM    512  N   ILE A  34      62.192  46.832  32.690  0.00  0.00           N  
ATOM    513  HN  ILE A  34      62.256  46.720  31.700  0.00  0.00           H  
ATOM    514  CA  ILE A  34      62.376  45.635  33.481  0.00  0.00           C  
ATOM    515  HA  ILE A  34      61.511  45.500  34.108  0.00  0.00           H  
ATOM    516  CB  ILE A  34      62.489  44.434  32.534  0.00  0.00           C  
ATOM    517  HB  ILE A  34      63.203  44.699  31.729  0.00  0.00           H  
ATOM    518  CG2 ILE A  34      63.024  43.170  33.254  0.00  0.00           C  
ATOM    519 HG21 ILE A  34      63.057  42.308  32.545  0.00  0.00           H  
ATOM    520 HG22 ILE A  34      64.056  43.309  33.647  0.00  0.00           H  
ATOM    521 HG23 ILE A  34      62.341  42.906  34.098  0.00  0.00           H  
ATOM    522  CG1 ILE A  34      61.108  44.142  31.892  0.00  0.00           C  
ATOM    523 HG11 ILE A  34      60.476  43.599  32.628  0.00  0.00           H  
ATOM    524 HG12 ILE A  34      60.599  45.097  31.654  0.00  0.00           H  
ATOM    525  CD  ILE A  34      61.196  43.330  30.594  0.00  0.00           C  
ATOM    526  HD1 ILE A  34      60.176  43.111  30.201  0.00  0.00           H  
ATOM    527  HD2 ILE A  34      61.738  43.912  29.810  0.00  0.00           H  
ATOM    528  HD3 ILE A  34      61.725  42.364  30.743  0.00  0.00           H  
ATOM    529  C   ILE A  34      63.580  45.717  34.424  0.00  0.00           C  
ATOM    530  O   ILE A  34      63.439  45.499  35.625  0.00  0.00           O  
ATOM    531  N   LEU A  35      64.785  46.096  33.936  0.00  0.00           N  
ATOM    532  HN  LEU A  35      64.887  46.294  32.966  0.00  0.00           H  
ATOM    533  CA  LEU A  35      65.989  46.167  34.758  0.00  0.00           C  
ATOM    534  HA  LEU A  35      66.110  45.209  35.241  0.00  0.00           H  
ATOM    535  CB  LEU A  35      67.232  46.454  33.891  0.00  0.00           C  
ATOM    536  HB1 LEU A  35      67.283  45.663  33.103  0.00  0.00           H  
ATOM    537  HB2 LEU A  35      67.091  47.422  33.369  0.00  0.00           H  
ATOM    538  CG  LEU A  35      68.586  46.477  34.633  0.00  0.00           C  
ATOM    539  HG  LEU A  35      68.564  47.289  35.391  0.00  0.00           H  
ATOM    540  CD1 LEU A  35      68.902  45.161  35.374  0.00  0.00           C  
ATOM    541 HD11 LEU A  35      69.913  45.210  35.818  0.00  0.00           H  
ATOM    542 HD12 LEU A  35      68.177  44.988  36.198  0.00  0.00           H  
ATOM    543 HD13 LEU A  35      68.863  44.300  34.676  0.00  0.00           H  
ATOM    544  CD2 LEU A  35      69.718  46.784  33.656  0.00  0.00           C  
ATOM    545 HD21 LEU A  35      70.681  46.843  34.189  0.00  0.00           H  
ATOM    546 HD22 LEU A  35      69.790  45.993  32.887  0.00  0.00           H  
ATOM    547 HD23 LEU A  35      69.537  47.761  33.143  0.00  0.00           H  
ATOM    548  C   LEU A  35      65.918  47.199  35.877  0.00  0.00           C  
ATOM    549  O   LEU A  35      66.287  46.944  37.026  0.00  0.00           O  
ATOM    550  N   PHE A  36      65.397  48.404  35.587  0.00  0.00           N  
ATOM    551  HN  PHE A  36      65.149  48.630  34.649  0.00  0.00           H  
ATOM    552  CA  PHE A  36      65.135  49.414  36.597  0.00  0.00           C  
ATOM    553  HA  PHE A  36      66.056  49.603  37.141  0.00  0.00           H  
ATOM    554  CB  PHE A  36      64.631  50.719  35.936  0.00  0.00           C  
ATOM    555  HB1 PHE A  36      63.938  50.492  35.102  0.00  0.00           H  
ATOM    556  HB2 PHE A  36      64.090  51.337  36.679  0.00  0.00           H  
ATOM    557  CG  PHE A  36      65.751  51.587  35.438  0.00  0.00           C  
ATOM    558  CD1 PHE A  36      66.581  52.225  36.372  0.00  0.00           C  
ATOM    559  HD1 PHE A  36      66.459  52.027  37.423  0.00  0.00           H  
ATOM    560  CE1 PHE A  36      67.521  53.181  35.954  0.00  0.00           C  
ATOM    561  HE1 PHE A  36      68.132  53.699  36.679  0.00  0.00           H  
ATOM    562  CZ  PHE A  36      67.660  53.470  34.592  0.00  0.00           C  
ATOM    563  HZ  PHE A  36      68.384  54.205  34.267  0.00  0.00           H  
ATOM    564  CD2 PHE A  36      65.890  51.895  34.076  0.00  0.00           C  
ATOM    565  HD2 PHE A  36      65.229  51.458  33.351  0.00  0.00           H  
ATOM    566  CE2 PHE A  36      66.850  52.831  33.648  0.00  0.00           C  
ATOM    567  HE2 PHE A  36      66.942  53.079  32.597  0.00  0.00           H  
ATOM    568  C   PHE A  36      64.125  48.959  37.634  0.00  0.00           C  
ATOM    569  O   PHE A  36      64.300  49.183  38.832  0.00  0.00           O  
ATOM    570  N   THR A  37      63.057  48.239  37.202  0.00  0.00           N  
ATOM    571  HN  THR A  37      62.933  48.096  36.233  0.00  0.00           H  
ATOM    572  CA  THR A  37      62.048  47.653  38.089  0.00  0.00           C  
ATOM    573  HA  THR A  37      61.635  48.451  38.680  0.00  0.00           H  
ATOM    574  CB  THR A  37      60.878  47.012  37.327  0.00  0.00           C  
ATOM    575  HB  THR A  37      61.250  46.204  36.657  0.00  0.00           H  
ATOM    576  OG1 THR A  37      60.225  47.996  36.540  0.00  0.00           O  
ATOM    577  HG1 THR A  37      60.770  48.148  35.766  0.00  0.00           H  
ATOM    578  CG2 THR A  37      59.808  46.456  38.265  0.00  0.00           C  
ATOM    579 HG21 THR A  37      58.917  46.138  37.691  0.00  0.00           H  
ATOM    580 HG22 THR A  37      60.189  45.570  38.836  0.00  0.00           H  
ATOM    581 HG23 THR A  37      59.486  47.235  38.985  0.00  0.00           H  
ATOM    582  C   THR A  37      62.631  46.640  39.068  0.00  0.00           C  
ATOM    583  O   THR A  37      62.278  46.650  40.240  0.00  0.00           O  
ATOM    584  N   ILE A  38      63.586  45.777  38.654  0.00  0.00           N  
ATOM    585  HN  ILE A  38      63.851  45.737  37.693  0.00  0.00           H  
ATOM    586  CA  ILE A  38      64.278  44.854  39.572  0.00  0.00           C  
ATOM    587  HA  ILE A  38      63.536  44.210  40.018  0.00  0.00           H  
ATOM    588  CB  ILE A  38      65.371  44.021  38.898  0.00  0.00           C  
ATOM    589  HB  ILE A  38      66.184  44.687  38.532  0.00  0.00           H  
ATOM    590  CG2 ILE A  38      65.975  43.028  39.926  0.00  0.00           C  
ATOM    591 HG21 ILE A  38      66.747  42.393  39.443  0.00  0.00           H  
ATOM    592 HG22 ILE A  38      66.466  43.554  40.762  0.00  0.00           H  
ATOM    593 HG23 ILE A  38      65.183  42.363  40.333  0.00  0.00           H  
ATOM    594  CG1 ILE A  38      64.890  43.215  37.693  0.00  0.00           C  
ATOM    595 HG11 ILE A  38      64.269  42.371  38.058  0.00  0.00           H  
ATOM    596 HG12 ILE A  38      64.242  43.838  37.045  0.00  0.00           H  
ATOM    597  CD  ILE A  38      66.040  42.662  36.836  0.00  0.00           C  
ATOM    598  HD1 ILE A  38      65.648  42.207  35.900  0.00  0.00           H  
ATOM    599  HD2 ILE A  38      66.741  43.477  36.561  0.00  0.00           H  
ATOM    600  HD3 ILE A  38      66.609  41.887  37.385  0.00  0.00           H  
ATOM    601  C   ILE A  38      64.979  45.612  40.697  0.00  0.00           C  
ATOM    602  O   ILE A  38      64.778  45.353  41.888  0.00  0.00           O  
ATOM    603  N   ASN A  39      65.789  46.618  40.319  0.00  0.00           N  
ATOM    604  HN  ASN A  39      65.872  46.796  39.348  0.00  0.00           H  
ATOM    605  CA  ASN A  39      66.578  47.426  41.223  0.00  0.00           C  
ATOM    606  HA  ASN A  39      67.108  46.761  41.891  0.00  0.00           H  
ATOM    607  CB  ASN A  39      67.607  48.253  40.425  0.00  0.00           C  
ATOM    608  HB1 ASN A  39      67.107  48.836  39.616  0.00  0.00           H  
ATOM    609  HB2 ASN A  39      68.156  48.939  41.099  0.00  0.00           H  
ATOM    610  CG  ASN A  39      68.641  47.290  39.851  0.00  0.00           C  
ATOM    611  OD1 ASN A  39      69.371  46.637  40.607  0.00  0.00           O  
ATOM    612  ND2 ASN A  39      68.735  47.177  38.510  0.00  0.00           N  
ATOM    613 HD21 ASN A  39      67.959  47.430  37.934  0.00  0.00           H  
ATOM    614 HD22 ASN A  39      69.486  46.642  38.137  0.00  0.00           H  
ATOM    615  C   ASN A  39      65.737  48.291  42.145  0.00  0.00           C  
ATOM    616  O   ASN A  39      66.062  48.467  43.323  0.00  0.00           O  
ATOM    617  N   PHE A  40      64.590  48.802  41.661  0.00  0.00           N  
ATOM    618  HN  PHE A  40      64.374  48.708  40.693  0.00  0.00           H  
ATOM    619  CA  PHE A  40      63.590  49.456  42.475  0.00  0.00           C  
ATOM    620  HA  PHE A  40      64.056  50.310  42.961  0.00  0.00           H  
ATOM    621  CB  PHE A  40      62.420  49.924  41.561  0.00  0.00           C  
ATOM    622  HB1 PHE A  40      62.790  50.695  40.848  0.00  0.00           H  
ATOM    623  HB2 PHE A  40      62.034  49.069  40.976  0.00  0.00           H  
ATOM    624  CG  PHE A  40      61.281  50.527  42.347  0.00  0.00           C  
ATOM    625  CD1 PHE A  40      61.424  51.769  42.964  0.00  0.00           C  
ATOM    626  HD1 PHE A  40      62.350  52.306  42.856  0.00  0.00           H  
ATOM    627  CE1 PHE A  40      60.385  52.303  43.749  0.00  0.00           C  
ATOM    628  HE1 PHE A  40      60.519  53.265  44.216  0.00  0.00           H  
ATOM    629  CZ  PHE A  40      59.201  51.584  43.918  0.00  0.00           C  
ATOM    630  HZ  PHE A  40      58.411  51.989  44.531  0.00  0.00           H  
ATOM    631  CD2 PHE A  40      60.077  49.808  42.526  0.00  0.00           C  
ATOM    632  HD2 PHE A  40      59.972  48.836  42.069  0.00  0.00           H  
ATOM    633  CE2 PHE A  40      59.048  50.332  43.311  0.00  0.00           C  
ATOM    634  HE2 PHE A  40      58.143  49.764  43.458  0.00  0.00           H  
ATOM    635  C   PHE A  40      63.074  48.543  43.591  0.00  0.00           C  
ATOM    636  O   PHE A  40      63.108  48.916  44.760  0.00  0.00           O  
ATOM    637  N   PHE A  41      62.652  47.309  43.267  0.00  0.00           N  
ATOM    638  HN  PHE A  41      62.638  47.007  42.318  0.00  0.00           H  
ATOM    639  CA  PHE A  41      62.155  46.378  44.261  0.00  0.00           C  
ATOM    640  HA  PHE A  41      61.494  46.944  44.905  0.00  0.00           H  
ATOM    641  CB  PHE A  41      61.340  45.220  43.649  0.00  0.00           C  
ATOM    642  HB1 PHE A  41      61.828  44.852  42.717  0.00  0.00           H  
ATOM    643  HB2 PHE A  41      61.231  44.371  44.361  0.00  0.00           H  
ATOM    644  CG  PHE A  41      59.954  45.719  43.336  0.00  0.00           C  
ATOM    645  CD1 PHE A  41      59.078  46.044  44.391  0.00  0.00           C  
ATOM    646  HD1 PHE A  41      59.385  45.879  45.409  0.00  0.00           H  
ATOM    647  CE1 PHE A  41      57.822  46.593  44.127  0.00  0.00           C  
ATOM    648  HE1 PHE A  41      57.164  46.850  44.950  0.00  0.00           H  
ATOM    649  CZ  PHE A  41      57.422  46.827  42.809  0.00  0.00           C  
ATOM    650  HZ  PHE A  41      56.447  47.259  42.603  0.00  0.00           H  
ATOM    651  CD2 PHE A  41      59.535  45.932  42.018  0.00  0.00           C  
ATOM    652  HD2 PHE A  41      60.192  45.696  41.195  0.00  0.00           H  
ATOM    653  CE2 PHE A  41      58.268  46.491  41.755  0.00  0.00           C  
ATOM    654  HE2 PHE A  41      57.971  46.667  40.726  0.00  0.00           H  
ATOM    655  C   PHE A  41      63.214  45.888  45.236  0.00  0.00           C  
ATOM    656  O   PHE A  41      62.942  45.789  46.428  0.00  0.00           O  
ATOM    657  N   ILE A  42      64.474  45.628  44.799  0.00  0.00           N  
ATOM    658  HN  ILE A  42      64.677  45.687  43.828  0.00  0.00           H  
ATOM    659  CA  ILE A  42      65.582  45.258  45.684  0.00  0.00           C  
ATOM    660  HA  ILE A  42      65.343  44.307  46.157  0.00  0.00           H  
ATOM    661  CB  ILE A  42      66.899  45.147  44.916  0.00  0.00           C  
ATOM    662  HB  ILE A  42      67.028  46.066  44.303  0.00  0.00           H  
ATOM    663  CG2 ILE A  42      68.125  45.019  45.859  0.00  0.00           C  
ATOM    664 HG21 ILE A  42      69.052  44.885  45.264  0.00  0.00           H  
ATOM    665 HG22 ILE A  42      68.271  45.932  46.466  0.00  0.00           H  
ATOM    666 HG23 ILE A  42      68.007  44.140  46.522  0.00  0.00           H  
ATOM    667  CG1 ILE A  42      66.892  43.944  43.959  0.00  0.00           C  
ATOM    668 HG11 ILE A  42      67.033  43.027  44.570  0.00  0.00           H  
ATOM    669 HG12 ILE A  42      65.900  43.866  43.455  0.00  0.00           H  
ATOM    670  CD  ILE A  42      67.976  44.011  42.892  0.00  0.00           C  
ATOM    671  HD1 ILE A  42      67.999  43.080  42.284  0.00  0.00           H  
ATOM    672  HD2 ILE A  42      67.804  44.858  42.201  0.00  0.00           H  
ATOM    673  HD3 ILE A  42      68.987  44.140  43.336  0.00  0.00           H  
ATOM    674  C   ILE A  42      65.791  46.272  46.790  0.00  0.00           C  
ATOM    675  O   ILE A  42      65.841  45.955  47.980  0.00  0.00           O  
ATOM    676  N   CYS A  43      65.908  47.552  46.396  0.00  0.00           N  
ATOM    677  HN  CYS A  43      65.891  47.790  45.426  0.00  0.00           H  
ATOM    678  CA  CYS A  43      66.075  48.656  47.322  0.00  0.00           C  
ATOM    679  HA  CYS A  43      66.812  48.363  48.049  0.00  0.00           H  
ATOM    680  CB  CYS A  43      66.611  49.898  46.587  0.00  0.00           C  
ATOM    681  HB1 CYS A  43      65.924  50.151  45.750  0.00  0.00           H  
ATOM    682  HB2 CYS A  43      66.628  50.760  47.285  0.00  0.00           H  
ATOM    683  SG  CYS A  43      68.300  49.601  45.967  0.00  0.00           S  
ATOM    684  HG1 CYS A  43      68.236  50.508  45.005  0.00  0.00           H  
ATOM    685  C   CYS A  43      64.817  48.958  48.119  0.00  0.00           C  
ATOM    686  O   CYS A  43      64.913  49.201  49.318  0.00  0.00           O  
ATOM    687  N   ALA A  44      63.605  48.907  47.527  0.00  0.00           N  
ATOM    688  HN  ALA A  44      63.529  48.774  46.538  0.00  0.00           H  
ATOM    689  CA  ALA A  44      62.356  49.178  48.224  0.00  0.00           C  
ATOM    690  HA  ALA A  44      62.451  50.160  48.671  0.00  0.00           H  
ATOM    691  CB  ALA A  44      61.180  49.187  47.231  0.00  0.00           C  
ATOM    692  HB1 ALA A  44      60.231  49.451  47.737  0.00  0.00           H  
ATOM    693  HB2 ALA A  44      61.369  49.937  46.439  0.00  0.00           H  
ATOM    694  HB3 ALA A  44      61.075  48.195  46.744  0.00  0.00           H  
ATOM    695  C   ALA A  44      62.061  48.198  49.358  0.00  0.00           C  
ATOM    696  O   ALA A  44      61.644  48.588  50.450  0.00  0.00           O  
ATOM    697  N   ILE A  45      62.320  46.900  49.139  0.00  0.00           N  
ATOM    698  HN  ILE A  45      62.607  46.600  48.229  0.00  0.00           H  
ATOM    699  CA  ILE A  45      62.254  45.852  50.162  0.00  0.00           C  
ATOM    700  HA  ILE A  45      61.277  45.875  50.618  0.00  0.00           H  
ATOM    701  CB  ILE A  45      62.491  44.492  49.504  0.00  0.00           C  
ATOM    702  HB  ILE A  45      63.376  44.568  48.848  0.00  0.00           H  
ATOM    703  CG2 ILE A  45      62.746  43.386  50.555  0.00  0.00           C  
ATOM    704 HG21 ILE A  45      62.861  42.406  50.047  0.00  0.00           H  
ATOM    705 HG22 ILE A  45      63.688  43.576  51.119  0.00  0.00           H  
ATOM    706 HG23 ILE A  45      61.901  43.321  51.270  0.00  0.00           H  
ATOM    707  CG1 ILE A  45      61.279  44.121  48.612  0.00  0.00           C  
ATOM    708 HG11 ILE A  45      60.414  43.835  49.248  0.00  0.00           H  
ATOM    709 HG12 ILE A  45      60.968  45.017  48.022  0.00  0.00           H  
ATOM    710  CD  ILE A  45      61.581  43.001  47.613  0.00  0.00           C  
ATOM    711  HD1 ILE A  45      60.699  42.782  46.979  0.00  0.00           H  
ATOM    712  HD2 ILE A  45      62.425  43.286  46.947  0.00  0.00           H  
ATOM    713  HD3 ILE A  45      61.872  42.064  48.133  0.00  0.00           H  
ATOM    714  C   ILE A  45      63.259  46.122  51.276  0.00  0.00           C  
ATOM    715  O   ILE A  45      62.977  46.032  52.468  0.00  0.00           O  
ATOM    716  N   ALA A  46      64.483  46.531  50.897  0.00  0.00           N  
ATOM    717  HN  ALA A  46      64.707  46.601  49.926  0.00  0.00           H  
ATOM    718  CA  ALA A  46      65.525  46.932  51.810  0.00  0.00           C  
ATOM    719  HA  ALA A  46      65.636  46.134  52.531  0.00  0.00           H  
ATOM    720  CB  ALA A  46      66.840  47.040  51.032  0.00  0.00           C  
ATOM    721  HB1 ALA A  46      67.703  47.159  51.717  0.00  0.00           H  
ATOM    722  HB2 ALA A  46      66.994  46.110  50.433  0.00  0.00           H  
ATOM    723  HB3 ALA A  46      66.809  47.898  50.320  0.00  0.00           H  
ATOM    724  C   ALA A  46      65.220  48.201  52.609  0.00  0.00           C  
ATOM    725  O   ALA A  46      65.586  48.306  53.777  0.00  0.00           O  
ATOM    726  N   THR A  47      64.519  49.204  52.041  0.00  0.00           N  
ATOM    727  HN  THR A  47      64.374  49.201  51.052  0.00  0.00           H  
ATOM    728  CA  THR A  47      64.024  50.382  52.772  0.00  0.00           C  
ATOM    729  HA  THR A  47      64.882  50.890  53.195  0.00  0.00           H  
ATOM    730  CB  THR A  47      63.251  51.374  51.894  0.00  0.00           C  
ATOM    731  HB  THR A  47      62.332  50.905  51.490  0.00  0.00           H  
ATOM    732  OG1 THR A  47      64.051  51.778  50.798  0.00  0.00           O  
ATOM    733  HG1 THR A  47      63.503  52.363  50.270  0.00  0.00           H  
ATOM    734  CG2 THR A  47      62.905  52.652  52.663  0.00  0.00           C  
ATOM    735 HG21 THR A  47      62.456  53.408  51.983  0.00  0.00           H  
ATOM    736 HG22 THR A  47      62.192  52.459  53.487  0.00  0.00           H  
ATOM    737 HG23 THR A  47      63.835  53.092  53.107  0.00  0.00           H  
ATOM    738  C   THR A  47      63.094  50.017  53.898  0.00  0.00           C  
ATOM    739  O   THR A  47      63.227  50.510  55.026  0.00  0.00           O  
ATOM    740  N   GLY A  48      62.149  49.079  53.645  0.00  0.00           N  
ATOM    741  HN  GLY A  48      62.087  48.686  52.737  0.00  0.00           H  
ATOM    742  CA  GLY A  48      61.220  48.604  54.672  0.00  0.00           C  
ATOM    743  HA1 GLY A  48      60.735  49.461  55.123  0.00  0.00           H  
ATOM    744  HA2 GLY A  48      60.522  47.927  54.198  0.00  0.00           H  
ATOM    745  C   GLY A  48      61.922  47.842  55.760  0.00  0.00           C  
ATOM    746  O   GLY A  48      61.678  48.062  56.941  0.00  0.00           O  
ATOM    747  N   LEU A  49      62.896  46.998  55.376  0.00  0.00           N  
ATOM    748  HN  LEU A  49      63.042  46.827  54.406  0.00  0.00           H  
ATOM    749  CA  LEU A  49      63.798  46.338  56.313  0.00  0.00           C  
ATOM    750  HA  LEU A  49      63.216  45.704  56.967  0.00  0.00           H  
ATOM    751  CB  LEU A  49      64.850  45.525  55.537  0.00  0.00           C  
ATOM    752  HB1 LEU A  49      64.353  44.660  55.043  0.00  0.00           H  
ATOM    753  HB2 LEU A  49      65.219  46.166  54.704  0.00  0.00           H  
ATOM    754  CG  LEU A  49      66.088  45.066  56.341  0.00  0.00           C  
ATOM    755  HG  LEU A  49      66.534  45.931  56.887  0.00  0.00           H  
ATOM    756  CD1 LEU A  49      65.762  44.016  57.406  0.00  0.00           C  
ATOM    757 HD11 LEU A  49      66.708  43.684  57.901  0.00  0.00           H  
ATOM    758 HD12 LEU A  49      65.114  44.453  58.189  0.00  0.00           H  
ATOM    759 HD13 LEU A  49      65.257  43.131  56.991  0.00  0.00           H  
ATOM    760  CD2 LEU A  49      67.215  44.702  55.405  0.00  0.00           C  
ATOM    761 HD21 LEU A  49      68.149  44.602  56.000  0.00  0.00           H  
ATOM    762 HD22 LEU A  49      67.030  43.750  54.858  0.00  0.00           H  
ATOM    763 HD23 LEU A  49      67.374  45.512  54.663  0.00  0.00           H  
ATOM    764  C   LEU A  49      64.605  47.276  57.175  0.00  0.00           C  
ATOM    765  O   LEU A  49      64.724  47.120  58.384  0.00  0.00           O  
ATOM    766  N   TYR A  50      65.274  48.280  56.589  0.00  0.00           N  
ATOM    767  HN  TYR A  50      65.257  48.418  55.609  0.00  0.00           H  
ATOM    768  CA  TYR A  50      66.182  49.069  57.392  0.00  0.00           C  
ATOM    769  HA  TYR A  50      66.742  48.415  58.040  0.00  0.00           H  
ATOM    770  CB  TYR A  50      67.161  49.845  56.484  0.00  0.00           C  
ATOM    771  HB1 TYR A  50      66.744  50.029  55.476  0.00  0.00           H  
ATOM    772  HB2 TYR A  50      67.436  50.818  56.960  0.00  0.00           H  
ATOM    773  CG  TYR A  50      68.417  49.035  56.388  0.00  0.00           C  
ATOM    774  CD1 TYR A  50      69.303  49.084  57.473  0.00  0.00           C  
ATOM    775  HD1 TYR A  50      69.092  49.735  58.303  0.00  0.00           H  
ATOM    776  CE1 TYR A  50      70.459  48.293  57.488  0.00  0.00           C  
ATOM    777  HE1 TYR A  50      71.114  48.340  58.334  0.00  0.00           H  
ATOM    778  CZ  TYR A  50      70.700  47.403  56.438  0.00  0.00           C  
ATOM    779  OH  TYR A  50      71.808  46.531  56.553  0.00  0.00           O  
ATOM    780  HH  TYR A  50      71.818  45.920  55.825  0.00  0.00           H  
ATOM    781  CD2 TYR A  50      68.697  48.185  55.309  0.00  0.00           C  
ATOM    782  HD2 TYR A  50      68.012  48.128  54.473  0.00  0.00           H  
ATOM    783  CE2 TYR A  50      69.833  47.354  55.344  0.00  0.00           C  
ATOM    784  HE2 TYR A  50      70.034  46.663  54.534  0.00  0.00           H  
ATOM    785  C   TYR A  50      65.441  49.966  58.344  0.00  0.00           C  
ATOM    786  O   TYR A  50      65.875  50.241  59.460  0.00  0.00           O  
ATOM    787  N   LEU A  51      64.215  50.355  57.951  0.00  0.00           N  
ATOM    788  HN  LEU A  51      63.891  50.161  57.033  0.00  0.00           H  
ATOM    789  CA  LEU A  51      63.306  51.039  58.824  0.00  0.00           C  
ATOM    790  HA  LEU A  51      63.873  51.786  59.370  0.00  0.00           H  
ATOM    791  CB  LEU A  51      62.254  51.749  57.939  0.00  0.00           C  
ATOM    792  HB1 LEU A  51      62.806  52.232  57.105  0.00  0.00           H  
ATOM    793  HB2 LEU A  51      61.588  50.983  57.475  0.00  0.00           H  
ATOM    794  CG  LEU A  51      61.399  52.844  58.602  0.00  0.00           C  
ATOM    795  HG  LEU A  51      60.718  52.351  59.327  0.00  0.00           H  
ATOM    796  CD1 LEU A  51      62.206  53.882  59.384  0.00  0.00           C  
ATOM    797 HD11 LEU A  51      61.542  54.668  59.787  0.00  0.00           H  
ATOM    798 HD12 LEU A  51      62.745  53.418  60.243  0.00  0.00           H  
ATOM    799 HD13 LEU A  51      62.948  54.356  58.709  0.00  0.00           H  
ATOM    800  CD2 LEU A  51      60.587  53.586  57.525  0.00  0.00           C  
ATOM    801 HD21 LEU A  51      59.805  54.231  57.988  0.00  0.00           H  
ATOM    802 HD22 LEU A  51      61.249  54.219  56.899  0.00  0.00           H  
ATOM    803 HD23 LEU A  51      60.089  52.860  56.849  0.00  0.00           H  
ATOM    804  C   LEU A  51      62.699  50.087  59.861  0.00  0.00           C  
ATOM    805  O   LEU A  51      62.262  50.496  60.942  0.00  0.00           O  
ATOM    806  N   SER A  52      62.727  48.757  59.583  0.00  0.00           N  
ATOM    807  HN  SER A  52      63.075  48.437  58.702  0.00  0.00           H  
ATOM    808  CA  SER A  52      62.332  47.706  60.518  0.00  0.00           C  
ATOM    809  HA  SER A  52      61.421  48.060  60.982  0.00  0.00           H  
ATOM    810  CB  SER A  52      61.979  46.321  59.863  0.00  0.00           C  
ATOM    811  HB1 SER A  52      61.216  45.797  60.489  0.00  0.00           H  
ATOM    812  HB2 SER A  52      61.522  46.496  58.866  0.00  0.00           H  
ATOM    813  OG  SER A  52      63.065  45.409  59.739  0.00  0.00           O  
ATOM    814  HG1 SER A  52      62.836  44.786  59.052  0.00  0.00           H  
ATOM    815  C   SER A  52      63.240  47.575  61.693  0.00  0.00           C  
ATOM    816  O   SER A  52      62.786  47.654  62.836  0.00  0.00           O  
ATOM    817  N   MET A  53      64.539  47.495  61.405  0.00  0.00           N  
ATOM    818  HN  MET A  53      64.804  47.375  60.453  0.00  0.00           H  
ATOM    819  CA  MET A  53      65.594  47.486  62.389  0.00  0.00           C  
ATOM    820  HA  MET A  53      65.345  46.746  63.132  0.00  0.00           H  
ATOM    821  CB  MET A  53      66.894  47.034  61.692  0.00  0.00           C  
ATOM    822  HB1 MET A  53      67.174  47.785  60.908  0.00  0.00           H  
ATOM    823  HB2 MET A  53      67.719  46.983  62.427  0.00  0.00           H  
ATOM    824  CG  MET A  53      66.741  45.651  61.016  0.00  0.00           C  
ATOM    825  HG1 MET A  53      66.312  44.970  61.791  0.00  0.00           H  
ATOM    826  HG2 MET A  53      65.986  45.724  60.200  0.00  0.00           H  
ATOM    827  SD  MET A  53      68.244  44.872  60.349  0.00  0.00           S  
ATOM    828  CE  MET A  53      68.617  46.093  59.074  0.00  0.00           C  
ATOM    829  HE1 MET A  53      69.345  45.696  58.340  0.00  0.00           H  
ATOM    830  HE2 MET A  53      67.700  46.403  58.529  0.00  0.00           H  
ATOM    831  HE3 MET A  53      69.062  47.007  59.529  0.00  0.00           H  
ATOM    832  C   MET A  53      65.689  48.828  63.115  0.00  0.00           C  
ATOM    833  O   MET A  53      65.845  48.872  64.344  0.00  0.00           O  
ATOM    834  N   ALA A  54      65.546  49.956  62.393  0.00  0.00           N  
ATOM    835  HN  ALA A  54      65.470  49.913  61.404  0.00  0.00           H  
ATOM    836  CA  ALA A  54      65.598  51.297  62.960  0.00  0.00           C  
ATOM    837  HA  ALA A  54      66.561  51.396  63.454  0.00  0.00           H  
ATOM    838  CB  ALA A  54      65.523  52.354  61.848  0.00  0.00           C  
ATOM    839  HB1 ALA A  54      65.667  53.376  62.255  0.00  0.00           H  
ATOM    840  HB2 ALA A  54      66.310  52.169  61.084  0.00  0.00           H  
ATOM    841  HB3 ALA A  54      64.530  52.315  61.344  0.00  0.00           H  
ATOM    842  C   ALA A  54      64.552  51.602  64.026  0.00  0.00           C  
ATOM    843  O   ALA A  54      64.884  52.107  65.092  0.00  0.00           O  
ATOM    844  N   LEU A  55      63.253  51.260  63.834  0.00  0.00           N  
ATOM    845  HN  LEU A  55      62.962  50.846  62.977  0.00  0.00           H  
ATOM    846  CA  LEU A  55      62.247  51.575  64.849  0.00  0.00           C  
ATOM    847  HA  LEU A  55      62.523  52.488  65.355  0.00  0.00           H  
ATOM    848  CB  LEU A  55      60.842  51.793  64.217  0.00  0.00           C  
ATOM    849  HB1 LEU A  55      60.546  50.869  63.682  0.00  0.00           H  
ATOM    850  HB2 LEU A  55      60.095  51.959  65.031  0.00  0.00           H  
ATOM    851  CG  LEU A  55      60.726  53.000  63.265  0.00  0.00           C  
ATOM    852  HG  LEU A  55      61.492  52.884  62.461  0.00  0.00           H  
ATOM    853  CD1 LEU A  55      59.342  53.057  62.604  0.00  0.00           C  
ATOM    854 HD11 LEU A  55      59.250  53.965  61.962  0.00  0.00           H  
ATOM    855 HD12 LEU A  55      59.175  52.165  61.957  0.00  0.00           H  
ATOM    856 HD13 LEU A  55      58.546  53.082  63.378  0.00  0.00           H  
ATOM    857  CD2 LEU A  55      60.991  54.333  63.991  0.00  0.00           C  
ATOM    858 HD21 LEU A  55      60.869  55.191  63.299  0.00  0.00           H  
ATOM    859 HD22 LEU A  55      60.274  54.460  64.835  0.00  0.00           H  
ATOM    860 HD23 LEU A  55      62.022  54.362  64.404  0.00  0.00           H  
ATOM    861  C   LEU A  55      62.152  50.516  65.952  0.00  0.00           C  
ATOM    862  O   LEU A  55      61.107  50.310  66.559  0.00  0.00           O  
ATOM    863  N   GLY A  56      63.270  49.816  66.247  0.00  0.00           N  
ATOM    864  HN  GLY A  56      64.095  50.022  65.722  0.00  0.00           H  
ATOM    865  CA  GLY A  56      63.424  48.940  67.408  0.00  0.00           C  
ATOM    866  HA1 GLY A  56      64.476  48.749  67.533  0.00  0.00           H  
ATOM    867  HA2 GLY A  56      62.985  49.418  68.270  0.00  0.00           H  
ATOM    868  C   GLY A  56      62.763  47.594  67.266  0.00  0.00           C  
ATOM    869  O   GLY A  56      62.755  46.776  68.178  0.00  0.00           O  
ATOM    870  N   GLN A  57      62.188  47.337  66.090  0.00  0.00           N  
ATOM    871  HN  GLN A  57      62.269  48.006  65.357  0.00  0.00           H  
ATOM    872  CA  GLN A  57      61.626  46.062  65.726  0.00  0.00           C  
ATOM    873  HA  GLN A  57      61.375  45.512  66.618  0.00  0.00           H  
ATOM    874  CB  GLN A  57      60.330  46.260  64.904  0.00  0.00           C  
ATOM    875  HB1 GLN A  57      60.569  46.760  63.941  0.00  0.00           H  
ATOM    876  HB2 GLN A  57      59.866  45.276  64.688  0.00  0.00           H  
ATOM    877  CG  GLN A  57      59.317  47.134  65.688  0.00  0.00           C  
ATOM    878  HG1 GLN A  57      59.167  46.695  66.690  0.00  0.00           H  
ATOM    879  HG2 GLN A  57      59.719  48.157  65.812  0.00  0.00           H  
ATOM    880  CD  GLN A  57      57.971  47.271  64.975  0.00  0.00           C  
ATOM    881  OE1 GLN A  57      57.861  47.808  63.874  0.00  0.00           O  
ATOM    882  NE2 GLN A  57      56.889  46.814  65.633  0.00  0.00           N  
ATOM    883 HE21 GLN A  57      56.947  46.607  66.613  0.00  0.00           H  
ATOM    884 HE22 GLN A  57      55.986  46.866  65.208  0.00  0.00           H  
ATOM    885  C   GLN A  57      62.708  45.308  65.012  0.00  0.00           C  
ATOM    886  O   GLN A  57      63.823  45.798  64.823  0.00  0.00           O  
ATOM    887  N   GLY A  58      62.505  44.046  64.625  0.00  0.00           N  
ATOM    888  HN  GLY A  58      61.640  43.580  64.802  0.00  0.00           H  
ATOM    889  CA  GLY A  58      63.566  43.343  63.910  0.00  0.00           C  
ATOM    890  HA1 GLY A  58      63.109  42.578  63.305  0.00  0.00           H  
ATOM    891  HA2 GLY A  58      64.097  44.036  63.276  0.00  0.00           H  
ATOM    892  C   GLY A  58      64.618  42.694  64.786  0.00  0.00           C  
ATOM    893  O   GLY A  58      65.529  42.059  64.262  0.00  0.00           O  
ATOM    894  N   ARG A  59      64.484  42.786  66.126  0.00  0.00           N  
ATOM    895  HN  ARG A  59      63.703  43.270  66.520  0.00  0.00           H  
ATOM    896  CA  ARG A  59      65.454  42.295  67.102  0.00  0.00           C  
ATOM    897  HA  ARG A  59      66.127  41.599  66.619  0.00  0.00           H  
ATOM    898  CB  ARG A  59      66.238  43.502  67.674  0.00  0.00           C  
ATOM    899  HB1 ARG A  59      66.759  44.005  66.840  0.00  0.00           H  
ATOM    900  HB2 ARG A  59      65.494  44.228  68.077  0.00  0.00           H  
ATOM    901  CG  ARG A  59      67.267  43.173  68.778  0.00  0.00           C  
ATOM    902  HG1 ARG A  59      66.777  42.571  69.573  0.00  0.00           H  
ATOM    903  HG2 ARG A  59      68.090  42.559  68.355  0.00  0.00           H  
ATOM    904  CD  ARG A  59      67.831  44.440  69.433  0.00  0.00           C  
ATOM    905  HD1 ARG A  59      68.503  44.963  68.717  0.00  0.00           H  
ATOM    906  HD2 ARG A  59      67.018  45.133  69.716  0.00  0.00           H  
ATOM    907  NE  ARG A  59      68.621  44.059  70.658  0.00  0.00           N  
ATOM    908  HE  ARG A  59      69.621  44.036  70.602  0.00  0.00           H  
ATOM    909  CZ  ARG A  59      68.080  43.857  71.872  0.00  0.00           C  
ATOM    910  NH1 ARG A  59      66.762  43.846  72.060  0.00  0.00           N1+
ATOM    911 HH11 ARG A  59      66.166  44.010  71.273  0.00  0.00           H  
ATOM    912 HH12 ARG A  59      66.398  43.706  72.983  0.00  0.00           H  
ATOM    913  NH2 ARG A  59      68.878  43.676  72.918  0.00  0.00           N  
ATOM    914 HH21 ARG A  59      69.866  43.783  72.821  0.00  0.00           H  
ATOM    915 HH22 ARG A  59      68.485  43.545  73.830  0.00  0.00           H  
ATOM    916  C   ARG A  59      64.777  41.563  68.267  0.00  0.00           C  
ATOM    917  O   ARG A  59      63.746  41.996  68.772  0.00  0.00           O  
ATOM    918  N   SER A  60      65.349  40.428  68.717  0.00  0.00           N  
ATOM    919  HN  SER A  60      66.158  40.073  68.242  0.00  0.00           H  
ATOM    920  CA  SER A  60      64.912  39.677  69.901  0.00  0.00           C  
ATOM    921  HA  SER A  60      64.310  40.324  70.523  0.00  0.00           H  
ATOM    922  CB  SER A  60      64.120  38.370  69.639  0.00  0.00           C  
ATOM    923  HB1 SER A  60      63.669  37.999  70.582  0.00  0.00           H  
ATOM    924  HB2 SER A  60      63.284  38.631  68.943  0.00  0.00           H  
ATOM    925  OG  SER A  60      64.875  37.305  69.036  0.00  0.00           O  
ATOM    926  HG1 SER A  60      64.342  36.511  69.132  0.00  0.00           H  
ATOM    927  C   SER A  60      66.119  39.288  70.694  0.00  0.00           C  
ATOM    928  O   SER A  60      67.246  39.456  70.247  0.00  0.00           O  
ATOM    929  N   VAL A  61      65.921  38.739  71.907  0.00  0.00           N  
ATOM    930  HN  VAL A  61      65.014  38.683  72.302  0.00  0.00           H  
ATOM    931  CA  VAL A  61      67.010  38.159  72.682  0.00  0.00           C  
ATOM    932  HA  VAL A  61      67.946  38.317  72.186  0.00  0.00           H  
ATOM    933  CB  VAL A  61      67.104  38.793  74.070  0.00  0.00           C  
ATOM    934  HB  VAL A  61      66.219  38.518  74.675  0.00  0.00           H  
ATOM    935  CG1 VAL A  61      68.391  38.326  74.763  0.00  0.00           C  
ATOM    936 HG11 VAL A  61      68.474  38.789  75.771  0.00  0.00           H  
ATOM    937 HG12 VAL A  61      68.411  37.226  74.885  0.00  0.00           H  
ATOM    938 HG13 VAL A  61      69.286  38.641  74.177  0.00  0.00           H  
ATOM    939  CG2 VAL A  61      67.130  40.333  73.926  0.00  0.00           C  
ATOM    940 HG21 VAL A  61      67.303  40.797  74.924  0.00  0.00           H  
ATOM    941 HG22 VAL A  61      67.954  40.649  73.251  0.00  0.00           H  
ATOM    942 HG23 VAL A  61      66.166  40.715  73.531  0.00  0.00           H  
ATOM    943  C   VAL A  61      66.773  36.658  72.787  0.00  0.00           C  
ATOM    944  O   VAL A  61      65.932  36.183  73.553  0.00  0.00           O  
ATOM    945  N   ILE A  62      67.535  35.852  72.014  0.00  0.00           N  
ATOM    946  HN  ILE A  62      68.278  36.237  71.469  0.00  0.00           H  
ATOM    947  CA  ILE A  62      67.385  34.401  71.958  0.00  0.00           C  
ATOM    948  HA  ILE A  62      66.390  34.124  72.285  0.00  0.00           H  
ATOM    949  CB  ILE A  62      67.612  33.809  70.559  0.00  0.00           C  
ATOM    950  HB  ILE A  62      68.648  34.047  70.231  0.00  0.00           H  
ATOM    951  CG2 ILE A  62      67.434  32.268  70.582  0.00  0.00           C  
ATOM    952 HG21 ILE A  62      67.622  31.837  69.583  0.00  0.00           H  
ATOM    953 HG22 ILE A  62      68.163  31.796  71.280  0.00  0.00           H  
ATOM    954 HG23 ILE A  62      66.409  32.001  70.910  0.00  0.00           H  
ATOM    955  CG1 ILE A  62      66.660  34.460  69.523  0.00  0.00           C  
ATOM    956 HG11 ILE A  62      65.614  34.222  69.799  0.00  0.00           H  
ATOM    957 HG12 ILE A  62      66.782  35.561  69.559  0.00  0.00           H  
ATOM    958  CD  ILE A  62      66.926  34.008  68.082  0.00  0.00           C  
ATOM    959  HD1 ILE A  62      66.287  34.572  67.364  0.00  0.00           H  
ATOM    960  HD2 ILE A  62      67.992  34.207  67.815  0.00  0.00           H  
ATOM    961  HD3 ILE A  62      66.753  32.927  67.945  0.00  0.00           H  
ATOM    962  C   ILE A  62      68.387  33.781  72.904  0.00  0.00           C  
ATOM    963  O   ILE A  62      69.585  33.740  72.616  0.00  0.00           O  
ATOM    964  N   ALA A  63      67.927  33.311  74.078  0.00  0.00           N  
ATOM    965  HN  ALA A  63      66.948  33.312  74.263  0.00  0.00           H  
ATOM    966  CA  ALA A  63      68.758  32.729  75.123  0.00  0.00           C  
ATOM    967  HA  ALA A  63      68.143  32.726  76.018  0.00  0.00           H  
ATOM    968  CB  ALA A  63      69.108  31.261  74.805  0.00  0.00           C  
ATOM    969  HB1 ALA A  63      69.716  30.808  75.612  0.00  0.00           H  
ATOM    970  HB2 ALA A  63      68.172  30.664  74.672  0.00  0.00           H  
ATOM    971  HB3 ALA A  63      69.683  31.203  73.852  0.00  0.00           H  
ATOM    972  C   ALA A  63      69.984  33.569  75.495  0.00  0.00           C  
ATOM    973  O   ALA A  63      71.127  33.098  75.438  0.00  0.00           O  
ATOM    974  N   GLY A  64      69.756  34.849  75.833  0.00  0.00           N  
ATOM    975  HN  GLY A  64      68.804  35.151  75.899  0.00  0.00           H  
ATOM    976  CA  GLY A  64      70.780  35.817  76.195  0.00  0.00           C  
ATOM    977  HA1 GLY A  64      70.297  36.625  76.736  0.00  0.00           H  
ATOM    978  HA2 GLY A  64      71.528  35.324  76.802  0.00  0.00           H  
ATOM    979  C   GLY A  64      71.528  36.470  75.049  0.00  0.00           C  
ATOM    980  O   GLY A  64      72.413  37.299  75.272  0.00  0.00           O  
ATOM    981  N   ARG A  65      71.193  36.155  73.792  0.00  0.00           N  
ATOM    982  HN  ARG A  65      70.528  35.429  73.607  0.00  0.00           H  
ATOM    983  CA  ARG A  65      71.861  36.728  72.636  0.00  0.00           C  
ATOM    984  HA  ARG A  65      72.739  37.276  72.930  0.00  0.00           H  
ATOM    985  CB  ARG A  65      72.344  35.610  71.686  0.00  0.00           C  
ATOM    986  HB1 ARG A  65      73.073  34.987  72.243  0.00  0.00           H  
ATOM    987  HB2 ARG A  65      71.479  34.952  71.453  0.00  0.00           H  
ATOM    988  CG  ARG A  65      72.993  36.082  70.361  0.00  0.00           C  
ATOM    989  HG1 ARG A  65      72.206  36.534  69.714  0.00  0.00           H  
ATOM    990  HG2 ARG A  65      73.738  36.878  70.585  0.00  0.00           H  
ATOM    991  CD  ARG A  65      73.687  34.976  69.569  0.00  0.00           C  
ATOM    992  HD1 ARG A  65      74.028  35.326  68.566  0.00  0.00           H  
ATOM    993  HD2 ARG A  65      74.584  34.614  70.124  0.00  0.00           H  
ATOM    994  NE  ARG A  65      72.716  33.848  69.458  0.00  0.00           N  
ATOM    995  HE  ARG A  65      72.514  33.308  70.280  0.00  0.00           H  
ATOM    996  CZ  ARG A  65      72.022  33.509  68.372  0.00  0.00           C  
ATOM    997  NH1 ARG A  65      72.099  34.157  67.220  0.00  0.00           N1+
ATOM    998 HH11 ARG A  65      72.422  35.101  67.227  0.00  0.00           H  
ATOM    999 HH12 ARG A  65      71.457  33.871  66.505  0.00  0.00           H  
ATOM   1000  NH2 ARG A  65      71.210  32.453  68.450  0.00  0.00           N  
ATOM   1001 HH21 ARG A  65      71.109  32.044  69.361  0.00  0.00           H  
ATOM   1002 HH22 ARG A  65      70.708  32.167  67.633  0.00  0.00           H  
ATOM   1003  C   ARG A  65      70.920  37.639  71.859  0.00  0.00           C  
ATOM   1004  O   ARG A  65      69.950  37.140  71.277  0.00  0.00           O  
ATOM   1005  N   PRO A  66      71.138  38.950  71.786  0.00  0.00           N  
ATOM   1006  CD  PRO A  66      72.058  39.709  72.628  0.00  0.00           C  
ATOM   1007  HD1 PRO A  66      73.087  39.587  72.222  0.00  0.00           H  
ATOM   1008  HD2 PRO A  66      72.027  39.371  73.689  0.00  0.00           H  
ATOM   1009  CA  PRO A  66      70.466  39.823  70.827  0.00  0.00           C  
ATOM   1010  HA  PRO A  66      69.418  39.825  71.074  0.00  0.00           H  
ATOM   1011  CB  PRO A  66      71.097  41.198  71.041  0.00  0.00           C  
ATOM   1012  HB1 PRO A  66      71.981  41.344  70.365  0.00  0.00           H  
ATOM   1013  HB2 PRO A  66      70.379  42.022  70.853  0.00  0.00           H  
ATOM   1014  CG  PRO A  66      71.595  41.155  72.488  0.00  0.00           C  
ATOM   1015  HG1 PRO A  66      72.401  41.893  72.661  0.00  0.00           H  
ATOM   1016  HG2 PRO A  66      70.749  41.350  73.182  0.00  0.00           H  
ATOM   1017  C   PRO A  66      70.621  39.341  69.407  0.00  0.00           C  
ATOM   1018  O   PRO A  66      71.730  39.218  68.911  0.00  0.00           O  
ATOM   1019  N   THR A  67      69.510  39.061  68.735  0.00  0.00           N  
ATOM   1020  HN  THR A  67      68.621  39.205  69.159  0.00  0.00           H  
ATOM   1021  CA  THR A  67      69.526  38.478  67.406  0.00  0.00           C  
ATOM   1022  HA  THR A  67      70.535  38.445  67.020  0.00  0.00           H  
ATOM   1023  CB  THR A  67      68.937  37.073  67.363  0.00  0.00           C  
ATOM   1024  HB  THR A  67      67.868  37.096  67.649  0.00  0.00           H  
ATOM   1025  OG1 THR A  67      69.639  36.221  68.250  0.00  0.00           O  
ATOM   1026  HG1 THR A  67      69.690  36.683  69.089  0.00  0.00           H  
ATOM   1027  CG2 THR A  67      69.114  36.462  65.963  0.00  0.00           C  
ATOM   1028 HG21 THR A  67      68.742  35.419  65.958  0.00  0.00           H  
ATOM   1029 HG22 THR A  67      68.564  37.036  65.185  0.00  0.00           H  
ATOM   1030 HG23 THR A  67      70.192  36.449  65.687  0.00  0.00           H  
ATOM   1031  C   THR A  67      68.714  39.380  66.529  0.00  0.00           C  
ATOM   1032  O   THR A  67      67.612  39.781  66.895  0.00  0.00           O  
ATOM   1033  N   VAL A  68      69.244  39.711  65.345  0.00  0.00           N  
ATOM   1034  HN  VAL A  68      70.165  39.418  65.120  0.00  0.00           H  
ATOM   1035  CA  VAL A  68      68.552  40.504  64.347  0.00  0.00           C  
ATOM   1036  HA  VAL A  68      67.582  40.806  64.723  0.00  0.00           H  
ATOM   1037  CB  VAL A  68      69.319  41.739  63.940  0.00  0.00           C  
ATOM   1038  HB  VAL A  68      70.300  41.445  63.505  0.00  0.00           H  
ATOM   1039  CG1 VAL A  68      68.527  42.560  62.912  0.00  0.00           C  
ATOM   1040 HG11 VAL A  68      69.108  43.464  62.617  0.00  0.00           H  
ATOM   1041 HG12 VAL A  68      68.306  41.987  61.985  0.00  0.00           H  
ATOM   1042 HG13 VAL A  68      67.567  42.913  63.348  0.00  0.00           H  
ATOM   1043  CG2 VAL A  68      69.590  42.594  65.196  0.00  0.00           C  
ATOM   1044 HG21 VAL A  68      70.131  43.517  64.931  0.00  0.00           H  
ATOM   1045 HG22 VAL A  68      68.631  42.877  65.681  0.00  0.00           H  
ATOM   1046 HG23 VAL A  68      70.220  42.040  65.924  0.00  0.00           H  
ATOM   1047  C   VAL A  68      68.332  39.599  63.160  0.00  0.00           C  
ATOM   1048  O   VAL A  68      69.244  38.965  62.626  0.00  0.00           O  
ATOM   1049  N   TRP A  69      67.071  39.448  62.748  0.00  0.00           N  
ATOM   1050  HN  TRP A  69      66.349  39.933  63.242  0.00  0.00           H  
ATOM   1051  CA  TRP A  69      66.685  38.283  61.973  0.00  0.00           C  
ATOM   1052  HA  TRP A  69      67.546  37.779  61.550  0.00  0.00           H  
ATOM   1053  CB  TRP A  69      65.938  37.279  62.900  0.00  0.00           C  
ATOM   1054  HB1 TRP A  69      65.059  36.821  62.386  0.00  0.00           H  
ATOM   1055  HB2 TRP A  69      66.636  36.465  63.158  0.00  0.00           H  
ATOM   1056  CG  TRP A  69      65.442  37.868  64.212  0.00  0.00           C  
ATOM   1057  CD1 TRP A  69      65.752  37.454  65.471  0.00  0.00           C  
ATOM   1058  HD1 TRP A  69      66.391  36.619  65.709  0.00  0.00           H  
ATOM   1059  NE1 TRP A  69      65.042  38.190  66.393  0.00  0.00           N  
ATOM   1060  HE1 TRP A  69      65.069  38.063  67.363  0.00  0.00           H  
ATOM   1061  CE2 TRP A  69      64.222  39.052  65.737  0.00  0.00           C  
ATOM   1062  CD2 TRP A  69      64.455  38.911  64.355  0.00  0.00           C  
ATOM   1063  CE3 TRP A  69      63.663  39.583  63.438  0.00  0.00           C  
ATOM   1064  HE3 TRP A  69      63.708  39.371  62.378  0.00  0.00           H  
ATOM   1065  CZ3 TRP A  69      62.551  40.295  63.913  0.00  0.00           C  
ATOM   1066  HZ3 TRP A  69      61.843  40.728  63.217  0.00  0.00           H  
ATOM   1067  CZ2 TRP A  69      63.218  39.885  66.201  0.00  0.00           C  
ATOM   1068  HZ2 TRP A  69      62.993  39.975  67.252  0.00  0.00           H  
ATOM   1069  CH2 TRP A  69      62.358  40.486  65.284  0.00  0.00           C  
ATOM   1070  HH2 TRP A  69      61.515  41.061  65.639  0.00  0.00           H  
ATOM   1071  C   TRP A  69      65.805  38.644  60.808  0.00  0.00           C  
ATOM   1072  O   TRP A  69      65.536  37.840  59.921  0.00  0.00           O  
ATOM   1073  N   VAL A  70      65.375  39.920  60.738  0.00  0.00           N  
ATOM   1074  HN  VAL A  70      65.624  40.564  61.444  0.00  0.00           H  
ATOM   1075  CA  VAL A  70      64.425  40.391  59.742  0.00  0.00           C  
ATOM   1076  HA  VAL A  70      63.670  39.644  59.588  0.00  0.00           H  
ATOM   1077  CB  VAL A  70      63.758  41.667  60.233  0.00  0.00           C  
ATOM   1078  HB  VAL A  70      63.145  41.403  61.117  0.00  0.00           H  
ATOM   1079  CG1 VAL A  70      64.802  42.706  60.694  0.00  0.00           C  
ATOM   1080 HG11 VAL A  70      64.296  43.643  60.995  0.00  0.00           H  
ATOM   1081 HG12 VAL A  70      65.380  42.352  61.582  0.00  0.00           H  
ATOM   1082 HG13 VAL A  70      65.516  42.949  59.890  0.00  0.00           H  
ATOM   1083  CG2 VAL A  70      62.806  42.226  59.158  0.00  0.00           C  
ATOM   1084 HG21 VAL A  70      62.183  43.042  59.589  0.00  0.00           H  
ATOM   1085 HG22 VAL A  70      63.368  42.639  58.293  0.00  0.00           H  
ATOM   1086 HG23 VAL A  70      62.121  41.440  58.783  0.00  0.00           H  
ATOM   1087  C   VAL A  70      65.125  40.573  58.418  0.00  0.00           C  
ATOM   1088  O   VAL A  70      64.540  40.446  57.351  0.00  0.00           O  
ATOM   1089  N   ARG A  71      66.465  40.734  58.509  0.00  0.00           N  
ATOM   1090  HN  ARG A  71      66.879  40.849  59.406  0.00  0.00           H  
ATOM   1091  CA  ARG A  71      67.388  40.738  57.403  0.00  0.00           C  
ATOM   1092  HA  ARG A  71      67.098  41.534  56.733  0.00  0.00           H  
ATOM   1093  CB  ARG A  71      68.839  41.021  57.864  0.00  0.00           C  
ATOM   1094  HB1 ARG A  71      69.514  40.885  56.990  0.00  0.00           H  
ATOM   1095  HB2 ARG A  71      68.892  42.092  58.152  0.00  0.00           H  
ATOM   1096  CG  ARG A  71      69.433  40.188  59.022  0.00  0.00           C  
ATOM   1097  HG1 ARG A  71      68.976  40.497  59.995  0.00  0.00           H  
ATOM   1098  HG2 ARG A  71      69.200  39.116  58.856  0.00  0.00           H  
ATOM   1099  CD  ARG A  71      70.962  40.330  59.123  0.00  0.00           C  
ATOM   1100  HD1 ARG A  71      71.382  39.746  59.972  0.00  0.00           H  
ATOM   1101  HD2 ARG A  71      71.430  39.952  58.191  0.00  0.00           H  
ATOM   1102  NE  ARG A  71      71.291  41.783  59.248  0.00  0.00           N  
ATOM   1103  HE  ARG A  71      71.252  42.371  58.437  0.00  0.00           H  
ATOM   1104  CZ  ARG A  71      71.673  42.439  60.354  0.00  0.00           C  
ATOM   1105  NH1 ARG A  71      71.924  41.853  61.514  0.00  0.00           N1+
ATOM   1106 HH11 ARG A  71      71.953  40.854  61.596  0.00  0.00           H  
ATOM   1107 HH12 ARG A  71      72.265  42.429  62.261  0.00  0.00           H  
ATOM   1108  NH2 ARG A  71      71.822  43.760  60.300  0.00  0.00           N  
ATOM   1109 HH21 ARG A  71      71.713  44.247  59.429  0.00  0.00           H  
ATOM   1110 HH22 ARG A  71      72.093  44.264  61.117  0.00  0.00           H  
ATOM   1111  C   ARG A  71      67.303  39.476  56.566  0.00  0.00           C  
ATOM   1112  O   ARG A  71      67.405  39.534  55.356  0.00  0.00           O  
ATOM   1113  N   TYR A  72      67.056  38.305  57.171  0.00  0.00           N  
ATOM   1114  HN  TYR A  72      66.922  38.256  58.162  0.00  0.00           H  
ATOM   1115  CA  TYR A  72      66.882  37.072  56.425  0.00  0.00           C  
ATOM   1116  HA  TYR A  72      67.697  36.997  55.720  0.00  0.00           H  
ATOM   1117  CB  TYR A  72      66.906  35.864  57.367  0.00  0.00           C  
ATOM   1118  HB1 TYR A  72      66.211  36.001  58.231  0.00  0.00           H  
ATOM   1119  HB2 TYR A  72      66.641  34.931  56.831  0.00  0.00           H  
ATOM   1120  CG  TYR A  72      68.311  35.737  57.869  0.00  0.00           C  
ATOM   1121  CD1 TYR A  72      69.251  35.083  57.055  0.00  0.00           C  
ATOM   1122  HD1 TYR A  72      68.940  34.598  56.138  0.00  0.00           H  
ATOM   1123  CE1 TYR A  72      70.603  35.094  57.407  0.00  0.00           C  
ATOM   1124  HE1 TYR A  72      71.323  34.618  56.754  0.00  0.00           H  
ATOM   1125  CZ  TYR A  72      71.024  35.750  58.564  0.00  0.00           C  
ATOM   1126  OH  TYR A  72      72.396  35.822  58.845  0.00  0.00           O  
ATOM   1127  HH  TYR A  72      72.507  36.304  59.673  0.00  0.00           H  
ATOM   1128  CD2 TYR A  72      68.733  36.343  59.056  0.00  0.00           C  
ATOM   1129  HD2 TYR A  72      68.003  36.849  59.679  0.00  0.00           H  
ATOM   1130  CE2 TYR A  72      70.085  36.354  59.408  0.00  0.00           C  
ATOM   1131  HE2 TYR A  72      70.417  36.859  60.304  0.00  0.00           H  
ATOM   1132  C   TYR A  72      65.627  37.020  55.582  0.00  0.00           C  
ATOM   1133  O   TYR A  72      65.684  36.578  54.443  0.00  0.00           O  
ATOM   1134  N   ILE A  73      64.466  37.493  56.078  0.00  0.00           N  
ATOM   1135  HN  ILE A  73      64.428  37.884  56.998  0.00  0.00           H  
ATOM   1136  CA  ILE A  73      63.241  37.550  55.286  0.00  0.00           C  
ATOM   1137  HA  ILE A  73      63.065  36.568  54.859  0.00  0.00           H  
ATOM   1138  CB  ILE A  73      62.022  37.943  56.122  0.00  0.00           C  
ATOM   1139  HB  ILE A  73      62.207  38.926  56.598  0.00  0.00           H  
ATOM   1140  CG2 ILE A  73      60.766  38.091  55.219  0.00  0.00           C  
ATOM   1141 HG21 ILE A  73      59.867  38.376  55.814  0.00  0.00           H  
ATOM   1142 HG22 ILE A  73      60.885  38.891  54.456  0.00  0.00           H  
ATOM   1143 HG23 ILE A  73      60.550  37.138  54.693  0.00  0.00           H  
ATOM   1144  CG1 ILE A  73      61.797  36.894  57.236  0.00  0.00           C  
ATOM   1145 HG11 ILE A  73      61.763  35.882  56.768  0.00  0.00           H  
ATOM   1146 HG12 ILE A  73      62.662  36.912  57.930  0.00  0.00           H  
ATOM   1147  CD  ILE A  73      60.510  37.126  58.033  0.00  0.00           C  
ATOM   1148  HD1 ILE A  73      60.481  36.467  58.925  0.00  0.00           H  
ATOM   1149  HD2 ILE A  73      60.434  38.186  58.361  0.00  0.00           H  
ATOM   1150  HD3 ILE A  73      59.618  36.887  57.419  0.00  0.00           H  
ATOM   1151  C   ILE A  73      63.396  38.500  54.112  0.00  0.00           C  
ATOM   1152  O   ILE A  73      63.041  38.194  52.975  0.00  0.00           O  
ATOM   1153  N   THR A  74      63.968  39.685  54.337  0.00  0.00           N  
ATOM   1154  HN  THR A  74      64.281  39.959  55.244  0.00  0.00           H  
ATOM   1155  CA  THR A  74      64.104  40.684  53.293  0.00  0.00           C  
ATOM   1156  HA  THR A  74      63.220  40.644  52.658  0.00  0.00           H  
ATOM   1157  CB  THR A  74      64.167  42.076  53.870  0.00  0.00           C  
ATOM   1158  HB  THR A  74      64.295  42.835  53.067  0.00  0.00           H  
ATOM   1159  OG1 THR A  74      65.231  42.156  54.793  0.00  0.00           O  
ATOM   1160  HG1 THR A  74      65.276  43.057  55.101  0.00  0.00           H  
ATOM   1161  CG2 THR A  74      62.859  42.336  54.627  0.00  0.00           C  
ATOM   1162 HG21 THR A  74      62.783  43.386  54.975  0.00  0.00           H  
ATOM   1163 HG22 THR A  74      61.977  42.138  53.973  0.00  0.00           H  
ATOM   1164 HG23 THR A  74      62.780  41.678  55.519  0.00  0.00           H  
ATOM   1165  C   THR A  74      65.280  40.441  52.377  0.00  0.00           C  
ATOM   1166  O   THR A  74      65.230  40.798  51.196  0.00  0.00           O  
ATOM   1167  N   TRP A  75      66.358  39.740  52.832  0.00  0.00           N  
ATOM   1168  HN  TRP A  75      66.485  39.603  53.812  0.00  0.00           H  
ATOM   1169  CA  TRP A  75      67.348  39.126  51.967  0.00  0.00           C  
ATOM   1170  HA  TRP A  75      67.718  39.868  51.284  0.00  0.00           H  
ATOM   1171  CB  TRP A  75      68.558  38.478  52.711  0.00  0.00           C  
ATOM   1172  HB1 TRP A  75      68.178  37.846  53.545  0.00  0.00           H  
ATOM   1173  HB2 TRP A  75      69.099  37.800  52.010  0.00  0.00           H  
ATOM   1174  CG  TRP A  75      69.614  39.437  53.233  0.00  0.00           C  
ATOM   1175  CD1 TRP A  75      69.841  40.748  52.909  0.00  0.00           C  
ATOM   1176  HD1 TRP A  75      69.232  41.322  52.231  0.00  0.00           H  
ATOM   1177  NE1 TRP A  75      70.932  41.228  53.601  0.00  0.00           N  
ATOM   1178  HE1 TRP A  75      71.324  42.121  53.537  0.00  0.00           H  
ATOM   1179  CE2 TRP A  75      71.405  40.233  54.431  0.00  0.00           C  
ATOM   1180  CD2 TRP A  75      70.622  39.077  54.208  0.00  0.00           C  
ATOM   1181  CE3 TRP A  75      70.896  37.890  54.868  0.00  0.00           C  
ATOM   1182  HE3 TRP A  75      70.312  36.995  54.715  0.00  0.00           H  
ATOM   1183  CZ3 TRP A  75      71.981  37.871  55.762  0.00  0.00           C  
ATOM   1184  HZ3 TRP A  75      72.242  36.955  56.273  0.00  0.00           H  
ATOM   1185  CZ2 TRP A  75      72.450  40.224  55.344  0.00  0.00           C  
ATOM   1186  HZ2 TRP A  75      73.025  41.109  55.549  0.00  0.00           H  
ATOM   1187  CH2 TRP A  75      72.744  39.018  56.005  0.00  0.00           C  
ATOM   1188  HH2 TRP A  75      73.558  38.976  56.701  0.00  0.00           H  
ATOM   1189  C   TRP A  75      66.701  38.069  51.094  0.00  0.00           C  
ATOM   1190  O   TRP A  75      66.914  38.058  49.892  0.00  0.00           O  
ATOM   1191  N   PHE A  76      65.812  37.223  51.651  0.00  0.00           N  
ATOM   1192  HN  PHE A  76      65.657  37.224  52.632  0.00  0.00           H  
ATOM   1193  CA  PHE A  76      65.095  36.206  50.898  0.00  0.00           C  
ATOM   1194  HA  PHE A  76      65.847  35.561  50.474  0.00  0.00           H  
ATOM   1195  CB  PHE A  76      64.157  35.371  51.825  0.00  0.00           C  
ATOM   1196  HB1 PHE A  76      64.654  35.157  52.782  0.00  0.00           H  
ATOM   1197  HB2 PHE A  76      63.194  35.893  52.030  0.00  0.00           H  
ATOM   1198  CG  PHE A  76      63.883  34.057  51.150  0.00  0.00           C  
ATOM   1199  CD1 PHE A  76      64.822  33.035  51.306  0.00  0.00           C  
ATOM   1200  HD1 PHE A  76      65.635  33.142  52.011  0.00  0.00           H  
ATOM   1201  CE1 PHE A  76      64.747  31.892  50.509  0.00  0.00           C  
ATOM   1202  HE1 PHE A  76      65.464  31.098  50.657  0.00  0.00           H  
ATOM   1203  CZ  PHE A  76      63.732  31.762  49.565  0.00  0.00           C  
ATOM   1204  HZ  PHE A  76      63.686  30.880  48.948  0.00  0.00           H  
ATOM   1205  CD2 PHE A  76      62.829  33.896  50.247  0.00  0.00           C  
ATOM   1206  HD2 PHE A  76      62.112  34.700  50.109  0.00  0.00           H  
ATOM   1207  CE2 PHE A  76      62.754  32.753  49.440  0.00  0.00           C  
ATOM   1208  HE2 PHE A  76      61.969  32.636  48.704  0.00  0.00           H  
ATOM   1209  C   PHE A  76      64.294  36.777  49.731  0.00  0.00           C  
ATOM   1210  O   PHE A  76      64.153  36.144  48.693  0.00  0.00           O  
ATOM   1211  N   LEU A  77      63.764  38.003  49.871  0.00  0.00           N  
ATOM   1212  HN  LEU A  77      63.816  38.466  50.760  0.00  0.00           H  
ATOM   1213  CA  LEU A  77      63.053  38.665  48.804  0.00  0.00           C  
ATOM   1214  HA  LEU A  77      62.605  37.930  48.148  0.00  0.00           H  
ATOM   1215  CB  LEU A  77      61.919  39.547  49.399  0.00  0.00           C  
ATOM   1216  HB1 LEU A  77      62.387  40.372  49.984  0.00  0.00           H  
ATOM   1217  HB2 LEU A  77      61.341  40.001  48.571  0.00  0.00           H  
ATOM   1218  CG  LEU A  77      60.931  38.822  50.316  0.00  0.00           C  
ATOM   1219  HG  LEU A  77      61.479  38.418  51.194  0.00  0.00           H  
ATOM   1220  CD1 LEU A  77      59.876  39.795  50.840  0.00  0.00           C  
ATOM   1221 HD11 LEU A  77      59.174  39.281  51.536  0.00  0.00           H  
ATOM   1222 HD12 LEU A  77      60.352  40.640  51.386  0.00  0.00           H  
ATOM   1223 HD13 LEU A  77      59.278  40.208  49.993  0.00  0.00           H  
ATOM   1224  CD2 LEU A  77      60.255  37.645  49.614  0.00  0.00           C  
ATOM   1225 HD21 LEU A  77      59.493  37.200  50.289  0.00  0.00           H  
ATOM   1226 HD22 LEU A  77      59.757  37.979  48.685  0.00  0.00           H  
ATOM   1227 HD23 LEU A  77      60.991  36.850  49.360  0.00  0.00           H  
ATOM   1228  C   LEU A  77      63.910  39.580  47.937  0.00  0.00           C  
ATOM   1229  O   LEU A  77      63.430  40.124  46.958  0.00  0.00           O  
ATOM   1230  N   SER A  78      65.221  39.761  48.229  0.00  0.00           N  
ATOM   1231  HN  SER A  78      65.630  39.276  49.007  0.00  0.00           H  
ATOM   1232  CA  SER A  78      66.048  40.726  47.501  0.00  0.00           C  
ATOM   1233  HA  SER A  78      65.511  41.070  46.624  0.00  0.00           H  
ATOM   1234  CB  SER A  78      66.373  41.990  48.337  0.00  0.00           C  
ATOM   1235  HB1 SER A  78      66.925  42.723  47.711  0.00  0.00           H  
ATOM   1236  HB2 SER A  78      65.412  42.473  48.641  0.00  0.00           H  
ATOM   1237  OG  SER A  78      67.134  41.709  49.512  0.00  0.00           O  
ATOM   1238  HG1 SER A  78      66.490  41.385  50.157  0.00  0.00           H  
ATOM   1239  C   SER A  78      67.340  40.144  46.954  0.00  0.00           C  
ATOM   1240  O   SER A  78      67.831  40.597  45.921  0.00  0.00           O  
ATOM   1241  N   THR A  79      67.902  39.081  47.554  0.00  0.00           N  
ATOM   1242  HN  THR A  79      67.550  38.719  48.417  0.00  0.00           H  
ATOM   1243  CA  THR A  79      68.936  38.257  46.940  0.00  0.00           C  
ATOM   1244  HA  THR A  79      69.698  38.943  46.603  0.00  0.00           H  
ATOM   1245  CB  THR A  79      69.668  37.275  47.857  0.00  0.00           C  
ATOM   1246  HB  THR A  79      70.470  36.760  47.284  0.00  0.00           H  
ATOM   1247  OG1 THR A  79      68.820  36.300  48.435  0.00  0.00           O  
ATOM   1248  HG1 THR A  79      68.771  35.558  47.817  0.00  0.00           H  
ATOM   1249  CG2 THR A  79      70.310  38.043  49.012  0.00  0.00           C  
ATOM   1250 HG21 THR A  79      70.908  37.359  49.649  0.00  0.00           H  
ATOM   1251 HG22 THR A  79      70.981  38.837  48.617  0.00  0.00           H  
ATOM   1252 HG23 THR A  79      69.529  38.518  49.645  0.00  0.00           H  
ATOM   1253  C   THR A  79      68.493  37.541  45.663  0.00  0.00           C  
ATOM   1254  O   THR A  79      69.318  37.525  44.749  0.00  0.00           O  
ATOM   1255  N   PRO A  80      67.286  36.960  45.472  0.00  0.00           N  
ATOM   1256  CD  PRO A  80      66.305  36.605  46.490  0.00  0.00           C  
ATOM   1257  HD1 PRO A  80      66.214  37.336  47.318  0.00  0.00           H  
ATOM   1258  HD2 PRO A  80      66.606  35.618  46.910  0.00  0.00           H  
ATOM   1259  CA  PRO A  80      66.862  36.464  44.166  0.00  0.00           C  
ATOM   1260  HA  PRO A  80      67.577  35.729  43.834  0.00  0.00           H  
ATOM   1261  CB  PRO A  80      65.448  35.884  44.386  0.00  0.00           C  
ATOM   1262  HB1 PRO A  80      64.742  36.087  43.559  0.00  0.00           H  
ATOM   1263  HB2 PRO A  80      65.537  34.785  44.508  0.00  0.00           H  
ATOM   1264  CG  PRO A  80      64.992  36.483  45.717  0.00  0.00           C  
ATOM   1265  HG1 PRO A  80      64.553  37.490  45.567  0.00  0.00           H  
ATOM   1266  HG2 PRO A  80      64.260  35.829  46.233  0.00  0.00           H  
ATOM   1267  C   PRO A  80      66.828  37.552  43.134  0.00  0.00           C  
ATOM   1268  O   PRO A  80      67.343  37.343  42.042  0.00  0.00           O  
ATOM   1269  N   LEU A  81      66.290  38.738  43.455  0.00  0.00           N  
ATOM   1270  HN  LEU A  81      65.885  38.857  44.356  0.00  0.00           H  
ATOM   1271  CA  LEU A  81      66.216  39.866  42.553  0.00  0.00           C  
ATOM   1272  HA  LEU A  81      65.703  39.550  41.656  0.00  0.00           H  
ATOM   1273  CB  LEU A  81      65.431  41.021  43.214  0.00  0.00           C  
ATOM   1274  HB1 LEU A  81      65.954  41.297  44.150  0.00  0.00           H  
ATOM   1275  HB2 LEU A  81      65.449  41.900  42.532  0.00  0.00           H  
ATOM   1276  CG  LEU A  81      63.955  40.751  43.574  0.00  0.00           C  
ATOM   1277  HG  LEU A  81      63.916  39.912  44.316  0.00  0.00           H  
ATOM   1278  CD1 LEU A  81      63.359  41.998  44.254  0.00  0.00           C  
ATOM   1279 HD11 LEU A  81      62.303  41.809  44.541  0.00  0.00           H  
ATOM   1280 HD12 LEU A  81      63.923  42.254  45.171  0.00  0.00           H  
ATOM   1281 HD13 LEU A  81      63.388  42.866  43.562  0.00  0.00           H  
ATOM   1282  CD2 LEU A  81      63.101  40.360  42.370  0.00  0.00           C  
ATOM   1283 HD21 LEU A  81      62.033  40.293  42.656  0.00  0.00           H  
ATOM   1284 HD22 LEU A  81      63.200  41.119  41.557  0.00  0.00           H  
ATOM   1285 HD23 LEU A  81      63.406  39.363  41.970  0.00  0.00           H  
ATOM   1286  C   LEU A  81      67.599  40.345  42.103  0.00  0.00           C  
ATOM   1287  O   LEU A  81      67.820  40.666  40.931  0.00  0.00           O  
ATOM   1288  N   LEU A  82      68.605  40.356  42.997  0.00  0.00           N  
ATOM   1289  HN  LEU A  82      68.422  40.177  43.958  0.00  0.00           H  
ATOM   1290  CA  LEU A  82      70.001  40.586  42.628  0.00  0.00           C  
ATOM   1291  HA  LEU A  82      70.050  41.525  42.096  0.00  0.00           H  
ATOM   1292  CB  LEU A  82      70.868  40.686  43.892  0.00  0.00           C  
ATOM   1293  HB1 LEU A  82      70.598  39.845  44.576  0.00  0.00           H  
ATOM   1294  HB2 LEU A  82      71.947  40.573  43.626  0.00  0.00           H  
ATOM   1295  CG  LEU A  82      70.722  42.026  44.640  0.00  0.00           C  
ATOM   1296  HG  LEU A  82      69.650  42.268  44.736  0.00  0.00           H  
ATOM   1297  CD1 LEU A  82      71.321  41.924  46.047  0.00  0.00           C  
ATOM   1298 HD11 LEU A  82      71.237  42.894  46.565  0.00  0.00           H  
ATOM   1299 HD12 LEU A  82      70.780  41.141  46.632  0.00  0.00           H  
ATOM   1300 HD13 LEU A  82      72.393  41.653  45.981  0.00  0.00           H  
ATOM   1301  CD2 LEU A  82      71.428  43.150  43.873  0.00  0.00           C  
ATOM   1302 HD21 LEU A  82      71.324  44.120  44.422  0.00  0.00           H  
ATOM   1303 HD22 LEU A  82      72.509  42.929  43.778  0.00  0.00           H  
ATOM   1304 HD23 LEU A  82      71.011  43.284  42.856  0.00  0.00           H  
ATOM   1305  C   LEU A  82      70.584  39.548  41.676  0.00  0.00           C  
ATOM   1306  O   LEU A  82      71.315  39.872  40.742  0.00  0.00           O  
ATOM   1307  N   ILE A  83      70.255  38.256  41.852  0.00  0.00           N  
ATOM   1308  HN  ILE A  83      69.701  37.984  42.635  0.00  0.00           H  
ATOM   1309  CA  ILE A  83      70.547  37.206  40.882  0.00  0.00           C  
ATOM   1310  HA  ILE A  83      71.605  37.254  40.646  0.00  0.00           H  
ATOM   1311  CB  ILE A  83      70.272  35.825  41.467  0.00  0.00           C  
ATOM   1312  HB  ILE A  83      69.294  35.849  41.973  0.00  0.00           H  
ATOM   1313  CG2 ILE A  83      70.234  34.723  40.390  0.00  0.00           C  
ATOM   1314 HG21 ILE A  83      70.095  33.723  40.863  0.00  0.00           H  
ATOM   1315 HG22 ILE A  83      69.378  34.864  39.684  0.00  0.00           H  
ATOM   1316 HG23 ILE A  83      71.180  34.699  39.804  0.00  0.00           H  
ATOM   1317  CG1 ILE A  83      71.360  35.526  42.521  0.00  0.00           C  
ATOM   1318 HG11 ILE A  83      72.289  35.213  42.007  0.00  0.00           H  
ATOM   1319 HG12 ILE A  83      71.586  36.439  43.098  0.00  0.00           H  
ATOM   1320  CD  ILE A  83      70.925  34.445  43.516  0.00  0.00           C  
ATOM   1321  HD1 ILE A  83      71.731  34.253  44.252  0.00  0.00           H  
ATOM   1322  HD2 ILE A  83      70.026  34.779  44.071  0.00  0.00           H  
ATOM   1323  HD3 ILE A  83      70.689  33.492  43.000  0.00  0.00           H  
ATOM   1324  C   ILE A  83      69.837  37.438  39.556  0.00  0.00           C  
ATOM   1325  O   ILE A  83      70.413  37.250  38.493  0.00  0.00           O  
ATOM   1326  N   LEU A  84      68.584  37.928  39.573  0.00  0.00           N  
ATOM   1327  HN  LEU A  84      68.088  37.996  40.435  0.00  0.00           H  
ATOM   1328  CA  LEU A  84      67.863  38.340  38.366  0.00  0.00           C  
ATOM   1329  HA  LEU A  84      67.895  37.509  37.687  0.00  0.00           H  
ATOM   1330  CB  LEU A  84      66.391  38.688  38.624  0.00  0.00           C  
ATOM   1331  HB1 LEU A  84      66.329  39.599  39.272  0.00  0.00           H  
ATOM   1332  HB2 LEU A  84      65.924  38.943  37.646  0.00  0.00           H  
ATOM   1333  CG  LEU A  84      65.564  37.563  39.261  0.00  0.00           C  
ATOM   1334  HG  LEU A  84      66.012  37.319  40.249  0.00  0.00           H  
ATOM   1335  CD1 LEU A  84      64.132  38.063  39.539  0.00  0.00           C  
ATOM   1336 HD11 LEU A  84      63.601  37.360  40.203  0.00  0.00           H  
ATOM   1337 HD12 LEU A  84      64.167  39.064  40.016  0.00  0.00           H  
ATOM   1338 HD13 LEU A  84      63.566  38.146  38.581  0.00  0.00           H  
ATOM   1339  CD2 LEU A  84      65.570  36.272  38.444  0.00  0.00           C  
ATOM   1340 HD21 LEU A  84      65.019  35.468  38.990  0.00  0.00           H  
ATOM   1341 HD22 LEU A  84      65.073  36.435  37.467  0.00  0.00           H  
ATOM   1342 HD23 LEU A  84      66.601  35.909  38.269  0.00  0.00           H  
ATOM   1343  C   LEU A  84      68.519  39.483  37.610  0.00  0.00           C  
ATOM   1344  O   LEU A  84      68.482  39.510  36.380  0.00  0.00           O  
ATOM   1345  N   ASPHA  85      69.176  40.450  38.293  0.00  0.00           N  
ATOM   1346  HN  ASPHA  85      69.101  40.472  39.293  0.00  0.00           H  
ATOM   1347  CA  ASPHA  85      70.015  41.435  37.626  0.00  0.00           C  
ATOM   1348  HA  ASPHA  85      69.406  41.969  36.908  0.00  0.00           H  
ATOM   1349  CB  ASPHA  85      70.703  42.413  38.619  0.00  0.00           C  
ATOM   1350  HB1 ASPHA  85      71.092  41.857  39.499  0.00  0.00           H  
ATOM   1351  HB2 ASPHA  85      71.546  42.928  38.123  0.00  0.00           H  
ATOM   1352  CG  ASPHA  85      69.777  43.517  39.093  0.00  0.00           C  
ATOM   1353  OD1 ASPHA  85      68.789  43.938  38.518  0.00  0.00           O  
ATOM   1354  OD2 ASPHA  85      70.249  44.093  40.238  0.00  0.00           O  
ATOM   1355  HD2 ASPHA  85      69.753  44.899  40.400  0.00  0.00           H  
ATOM   1356  C   ASPHA  85      71.134  40.772  36.821  0.00  0.00           C  
ATOM   1357  O   ASPHA  85      71.375  41.141  35.678  0.00  0.00           O  
ATOM   1358  N   LEU A  86      71.816  39.758  37.378  0.00  0.00           N  
ATOM   1359  HN  LEU A  86      71.604  39.439  38.301  0.00  0.00           H  
ATOM   1360  CA  LEU A  86      72.798  38.975  36.635  0.00  0.00           C  
ATOM   1361  HA  LEU A  86      73.520  39.650  36.189  0.00  0.00           H  
ATOM   1362  CB  LEU A  86      73.511  37.973  37.573  0.00  0.00           C  
ATOM   1363  HB1 LEU A  86      72.749  37.378  38.119  0.00  0.00           H  
ATOM   1364  HB2 LEU A  86      74.103  37.246  36.971  0.00  0.00           H  
ATOM   1365  CG  LEU A  86      74.462  38.602  38.596  0.00  0.00           C  
ATOM   1366  HG  LEU A  86      73.959  39.479  39.056  0.00  0.00           H  
ATOM   1367  CD1 LEU A  86      74.777  37.607  39.716  0.00  0.00           C  
ATOM   1368 HD11 LEU A  86      75.458  38.074  40.461  0.00  0.00           H  
ATOM   1369 HD12 LEU A  86      73.852  37.291  40.242  0.00  0.00           H  
ATOM   1370 HD13 LEU A  86      75.281  36.710  39.295  0.00  0.00           H  
ATOM   1371  CD2 LEU A  86      75.765  39.051  37.927  0.00  0.00           C  
ATOM   1372 HD21 LEU A  86      76.472  39.449  38.691  0.00  0.00           H  
ATOM   1373 HD22 LEU A  86      76.248  38.193  37.426  0.00  0.00           H  
ATOM   1374 HD23 LEU A  86      75.574  39.848  37.176  0.00  0.00           H  
ATOM   1375  C   LEU A  86      72.177  38.188  35.481  0.00  0.00           C  
ATOM   1376  O   LEU A  86      72.599  38.318  34.327  0.00  0.00           O  
ATOM   1377  N   THR A  87      71.125  37.389  35.739  0.00  0.00           N  
ATOM   1378  HN  THR A  87      70.751  37.318  36.660  0.00  0.00           H  
ATOM   1379  CA  THR A  87      70.536  36.492  34.744  0.00  0.00           C  
ATOM   1380  HA  THR A  87      71.368  35.978  34.290  0.00  0.00           H  
ATOM   1381  CB  THR A  87      69.628  35.397  35.281  0.00  0.00           C  
ATOM   1382  HB  THR A  87      69.238  34.782  34.445  0.00  0.00           H  
ATOM   1383  OG1 THR A  87      68.548  35.900  36.038  0.00  0.00           O  
ATOM   1384  HG1 THR A  87      67.995  35.136  36.202  0.00  0.00           H  
ATOM   1385  CG2 THR A  87      70.440  34.505  36.239  0.00  0.00           C  
ATOM   1386 HG21 THR A  87      69.809  33.651  36.585  0.00  0.00           H  
ATOM   1387 HG22 THR A  87      71.331  34.091  35.715  0.00  0.00           H  
ATOM   1388 HG23 THR A  87      70.781  35.070  37.125  0.00  0.00           H  
ATOM   1389  C   THR A  87      69.883  37.225  33.586  0.00  0.00           C  
ATOM   1390  O   THR A  87      69.989  36.803  32.427  0.00  0.00           O  
ATOM   1391  N   PHE A  88      69.256  38.391  33.837  0.00  0.00           N  
ATOM   1392  HN  PHE A  88      69.119  38.672  34.777  0.00  0.00           H  
ATOM   1393  CA  PHE A  88      68.782  39.295  32.798  0.00  0.00           C  
ATOM   1394  HA  PHE A  88      68.093  38.738  32.173  0.00  0.00           H  
ATOM   1395  CB  PHE A  88      68.076  40.501  33.469  0.00  0.00           C  
ATOM   1396  HB1 PHE A  88      67.334  40.126  34.215  0.00  0.00           H  
ATOM   1397  HB2 PHE A  88      68.805  41.128  34.034  0.00  0.00           H  
ATOM   1398  CG  PHE A  88      67.324  41.342  32.492  0.00  0.00           C  
ATOM   1399  CD1 PHE A  88      66.204  40.842  31.800  0.00  0.00           C  
ATOM   1400  HD1 PHE A  88      65.883  39.819  31.954  0.00  0.00           H  
ATOM   1401  CE1 PHE A  88      65.472  41.654  30.932  0.00  0.00           C  
ATOM   1402  HE1 PHE A  88      64.592  41.276  30.438  0.00  0.00           H  
ATOM   1403  CZ  PHE A  88      65.860  42.977  30.737  0.00  0.00           C  
ATOM   1404  HZ  PHE A  88      65.281  43.621  30.099  0.00  0.00           H  
ATOM   1405  CD2 PHE A  88      67.712  42.675  32.267  0.00  0.00           C  
ATOM   1406  HD2 PHE A  88      68.572  43.073  32.781  0.00  0.00           H  
ATOM   1407  CE2 PHE A  88      66.990  43.487  31.389  0.00  0.00           C  
ATOM   1408  HE2 PHE A  88      67.281  44.519  31.245  0.00  0.00           H  
ATOM   1409  C   PHE A  88      69.893  39.831  31.910  0.00  0.00           C  
ATOM   1410  O   PHE A  88      69.765  39.887  30.681  0.00  0.00           O  
ATOM   1411  N   LEU A  89      71.023  40.241  32.503  0.00  0.00           N  
ATOM   1412  HN  LEU A  89      71.129  40.184  33.492  0.00  0.00           H  
ATOM   1413  CA  LEU A  89      72.155  40.749  31.755  0.00  0.00           C  
ATOM   1414  HA  LEU A  89      71.774  41.474  31.055  0.00  0.00           H  
ATOM   1415  CB  LEU A  89      73.165  41.459  32.676  0.00  0.00           C  
ATOM   1416  HB1 LEU A  89      73.425  40.773  33.507  0.00  0.00           H  
ATOM   1417  HB2 LEU A  89      74.099  41.685  32.120  0.00  0.00           H  
ATOM   1418  CG  LEU A  89      72.618  42.776  33.267  0.00  0.00           C  
ATOM   1419  HG  LEU A  89      71.632  42.559  33.733  0.00  0.00           H  
ATOM   1420  CD1 LEU A  89      73.540  43.296  34.370  0.00  0.00           C  
ATOM   1421 HD11 LEU A  89      73.125  44.244  34.780  0.00  0.00           H  
ATOM   1422 HD12 LEU A  89      73.630  42.558  35.192  0.00  0.00           H  
ATOM   1423 HD13 LEU A  89      74.556  43.503  33.954  0.00  0.00           H  
ATOM   1424  CD2 LEU A  89      72.403  43.862  32.216  0.00  0.00           C  
ATOM   1425 HD21 LEU A  89      72.018  44.780  32.706  0.00  0.00           H  
ATOM   1426 HD22 LEU A  89      73.358  44.118  31.710  0.00  0.00           H  
ATOM   1427 HD23 LEU A  89      71.660  43.554  31.451  0.00  0.00           H  
ATOM   1428  C   LEU A  89      72.818  39.682  30.913  0.00  0.00           C  
ATOM   1429  O   LEU A  89      73.079  39.922  29.730  0.00  0.00           O  
ATOM   1430  N   GLY A  90      73.050  38.465  31.454  0.00  0.00           N  
ATOM   1431  HN  GLY A  90      72.828  38.306  32.416  0.00  0.00           H  
ATOM   1432  CA  GLY A  90      73.684  37.379  30.703  0.00  0.00           C  
ATOM   1433  HA1 GLY A  90      74.508  37.784  30.127  0.00  0.00           H  
ATOM   1434  HA2 GLY A  90      74.015  36.653  31.432  0.00  0.00           H  
ATOM   1435  C   GLY A  90      72.795  36.639  29.750  0.00  0.00           C  
ATOM   1436  O   GLY A  90      73.286  35.841  28.949  0.00  0.00           O  
ATOM   1437  N   LYS A  91      71.463  36.868  29.817  0.00  0.00           N  
ATOM   1438  HN  LYS A  91      71.132  37.517  30.498  0.00  0.00           H  
ATOM   1439  CA  LYS A  91      70.425  36.099  29.135  0.00  0.00           C  
ATOM   1440  HA  LYS A  91      69.486  36.423  29.540  0.00  0.00           H  
ATOM   1441  CB  LYS A  91      70.374  36.305  27.595  0.00  0.00           C  
ATOM   1442  HB1 LYS A  91      71.374  36.082  27.180  0.00  0.00           H  
ATOM   1443  HB2 LYS A  91      69.668  35.559  27.161  0.00  0.00           H  
ATOM   1444  CG  LYS A  91      69.920  37.701  27.125  0.00  0.00           C  
ATOM   1445  HG1 LYS A  91      68.902  37.884  27.520  0.00  0.00           H  
ATOM   1446  HG2 LYS A  91      70.607  38.467  27.548  0.00  0.00           H  
ATOM   1447  CD  LYS A  91      69.911  37.777  25.585  0.00  0.00           C  
ATOM   1448  HD1 LYS A  91      70.959  37.714  25.229  0.00  0.00           H  
ATOM   1449  HD2 LYS A  91      69.375  36.882  25.199  0.00  0.00           H  
ATOM   1450  CE  LYS A  91      69.237  39.041  24.995  0.00  0.00           C  
ATOM   1451  HE1 LYS A  91      68.169  39.083  25.292  0.00  0.00           H  
ATOM   1452  HE2 LYS A  91      69.752  39.955  25.361  0.00  0.00           H  
ATOM   1453  NZ  LYS A  91      69.308  39.028  23.515  0.00  0.00           N1+
ATOM   1454  HZ1 LYS A  91      68.869  39.863  23.086  0.00  0.00           H  
ATOM   1455  HZ2 LYS A  91      70.307  38.975  23.209  0.00  0.00           H  
ATOM   1456  HZ3 LYS A  91      68.843  38.173  23.130  0.00  0.00           H  
ATOM   1457  C   LYS A  91      70.519  34.620  29.498  0.00  0.00           C  
ATOM   1458  O   LYS A  91      70.441  33.718  28.660  0.00  0.00           O  
ATOM   1459  N   THR A  92      70.719  34.335  30.797  0.00  0.00           N  
ATOM   1460  HN  THR A  92      70.727  35.076  31.465  0.00  0.00           H  
ATOM   1461  CA  THR A  92      70.983  33.008  31.329  0.00  0.00           C  
ATOM   1462  HA  THR A  92      71.843  32.613  30.804  0.00  0.00           H  
ATOM   1463  CB  THR A  92      71.272  33.024  32.817  0.00  0.00           C  
ATOM   1464  HB  THR A  92      70.343  33.228  33.382  0.00  0.00           H  
ATOM   1465  OG1 THR A  92      72.185  34.062  33.100  0.00  0.00           O  
ATOM   1466  HG1 THR A  92      72.933  33.917  32.515  0.00  0.00           H  
ATOM   1467  CG2 THR A  92      71.895  31.709  33.316  0.00  0.00           C  
ATOM   1468 HG21 THR A  92      72.161  31.805  34.395  0.00  0.00           H  
ATOM   1469 HG22 THR A  92      71.191  30.874  33.203  0.00  0.00           H  
ATOM   1470 HG23 THR A  92      72.824  31.476  32.741  0.00  0.00           H  
ATOM   1471  C   THR A  92      69.839  32.059  31.118  0.00  0.00           C  
ATOM   1472  O   THR A  92      68.688  32.391  31.395  0.00  0.00           O  
ATOM   1473  N   SER A  93      70.116  30.820  30.679  0.00  0.00           N  
ATOM   1474  HN  SER A  93      71.057  30.537  30.495  0.00  0.00           H  
ATOM   1475  CA  SER A  93      69.103  29.812  30.498  0.00  0.00           C  
ATOM   1476  HA  SER A  93      68.396  30.205  29.781  0.00  0.00           H  
ATOM   1477  CB  SER A  93      69.660  28.465  29.927  0.00  0.00           C  
ATOM   1478  HB1 SER A  93      68.814  27.837  29.564  0.00  0.00           H  
ATOM   1479  HB2 SER A  93      70.304  28.698  29.053  0.00  0.00           H  
ATOM   1480  OG  SER A  93      70.412  27.743  30.904  0.00  0.00           O  
ATOM   1481  HG1 SER A  93      70.656  26.894  30.525  0.00  0.00           H  
ATOM   1482  C   SER A  93      68.353  29.559  31.792  0.00  0.00           C  
ATOM   1483  O   SER A  93      68.878  29.675  32.910  0.00  0.00           O  
ATOM   1484  N   LEU A  94      67.054  29.228  31.691  0.00  0.00           N  
ATOM   1485  HN  LEU A  94      66.600  29.172  30.804  0.00  0.00           H  
ATOM   1486  CA  LEU A  94      66.263  29.014  32.877  0.00  0.00           C  
ATOM   1487  HA  LEU A  94      66.360  29.916  33.464  0.00  0.00           H  
ATOM   1488  CB  LEU A  94      64.742  28.932  32.525  0.00  0.00           C  
ATOM   1489  HB1 LEU A  94      64.669  28.569  31.477  0.00  0.00           H  
ATOM   1490  HB2 LEU A  94      64.251  28.169  33.171  0.00  0.00           H  
ATOM   1491  CG  LEU A  94      63.832  30.175  32.639  0.00  0.00           C  
ATOM   1492  HG  LEU A  94      64.183  30.946  31.905  0.00  0.00           H  
ATOM   1493  CD1 LEU A  94      63.776  30.808  34.038  0.00  0.00           C  
ATOM   1494 HD11 LEU A  94      63.236  30.134  34.732  0.00  0.00           H  
ATOM   1495 HD12 LEU A  94      64.797  31.006  34.440  0.00  0.00           H  
ATOM   1496 HD13 LEU A  94      63.209  31.752  33.988  0.00  0.00           H  
ATOM   1497  CD2 LEU A  94      62.404  29.732  32.268  0.00  0.00           C  
ATOM   1498 HD21 LEU A  94      62.054  28.951  32.972  0.00  0.00           H  
ATOM   1499 HD22 LEU A  94      61.698  30.587  32.340  0.00  0.00           H  
ATOM   1500 HD23 LEU A  94      62.361  29.319  31.239  0.00  0.00           H  
ATOM   1501  C   LEU A  94      66.798  27.880  33.796  0.00  0.00           C  
ATOM   1502  O   LEU A  94      66.683  28.122  34.996  0.00  0.00           O  
ATOM   1503  N   PRO A  95      67.375  26.684  33.516  0.00  0.00           N  
ATOM   1504  CD  PRO A  95      67.693  26.113  32.195  0.00  0.00           C  
ATOM   1505  HD1 PRO A  95      68.213  26.857  31.540  0.00  0.00           H  
ATOM   1506  HD2 PRO A  95      66.772  25.755  31.691  0.00  0.00           H  
ATOM   1507  CA  PRO A  95      67.780  25.750  34.575  0.00  0.00           C  
ATOM   1508  HA  PRO A  95      66.974  25.655  35.290  0.00  0.00           H  
ATOM   1509  CB  PRO A  95      68.056  24.431  33.826  0.00  0.00           C  
ATOM   1510  HB1 PRO A  95      68.754  23.767  34.364  0.00  0.00           H  
ATOM   1511  HB2 PRO A  95      67.089  23.902  33.683  0.00  0.00           H  
ATOM   1512  CG  PRO A  95      68.574  24.902  32.473  0.00  0.00           C  
ATOM   1513  HG1 PRO A  95      69.642  25.210  32.545  0.00  0.00           H  
ATOM   1514  HG2 PRO A  95      68.486  24.119  31.684  0.00  0.00           H  
ATOM   1515  C   PRO A  95      69.020  26.212  35.317  0.00  0.00           C  
ATOM   1516  O   PRO A  95      69.240  25.786  36.456  0.00  0.00           O  
ATOM   1517  N   ILE A  96      69.880  27.047  34.720  0.00  0.00           N  
ATOM   1518  HN  ILE A  96      69.732  27.324  33.769  0.00  0.00           H  
ATOM   1519  CA  ILE A  96      71.010  27.647  35.402  0.00  0.00           C  
ATOM   1520  HA  ILE A  96      71.429  26.912  36.081  0.00  0.00           H  
ATOM   1521  CB  ILE A  96      72.090  28.053  34.433  0.00  0.00           C  
ATOM   1522  HB  ILE A  96      71.681  28.779  33.694  0.00  0.00           H  
ATOM   1523  CG2 ILE A  96      73.270  28.735  35.165  0.00  0.00           C  
ATOM   1524 HG21 ILE A  96      74.084  28.960  34.440  0.00  0.00           H  
ATOM   1525 HG22 ILE A  96      72.955  29.694  35.635  0.00  0.00           H  
ATOM   1526 HG23 ILE A  96      73.680  28.070  35.955  0.00  0.00           H  
ATOM   1527  CG1 ILE A  96      72.565  26.816  33.624  0.00  0.00           C  
ATOM   1528 HG11 ILE A  96      71.754  26.487  32.939  0.00  0.00           H  
ATOM   1529 HG12 ILE A  96      73.410  27.131  32.968  0.00  0.00           H  
ATOM   1530  CD  ILE A  96      73.010  25.601  34.454  0.00  0.00           C  
ATOM   1531  HD1 ILE A  96      73.443  24.833  33.784  0.00  0.00           H  
ATOM   1532  HD2 ILE A  96      73.792  25.899  35.189  0.00  0.00           H  
ATOM   1533  HD3 ILE A  96      72.158  25.146  35.011  0.00  0.00           H  
ATOM   1534  C   ILE A  96      70.527  28.766  36.301  0.00  0.00           C  
ATOM   1535  O   ILE A  96      70.923  28.861  37.459  0.00  0.00           O  
ATOM   1536  N   THR A  97      69.547  29.557  35.815  0.00  0.00           N  
ATOM   1537  HN  THR A  97      69.302  29.493  34.857  0.00  0.00           H  
ATOM   1538  CA  THR A  97      68.775  30.503  36.638  0.00  0.00           C  
ATOM   1539  HA  THR A  97      69.461  31.219  37.062  0.00  0.00           H  
ATOM   1540  CB  THR A  97      67.733  31.263  35.813  0.00  0.00           C  
ATOM   1541  HB  THR A  97      67.036  30.546  35.328  0.00  0.00           H  
ATOM   1542  OG1 THR A  97      68.371  32.036  34.797  0.00  0.00           O  
ATOM   1543  HG1 THR A  97      68.451  31.495  34.017  0.00  0.00           H  
ATOM   1544  CG2 THR A  97      66.911  32.248  36.655  0.00  0.00           C  
ATOM   1545 HG21 THR A  97      66.262  32.861  35.988  0.00  0.00           H  
ATOM   1546 HG22 THR A  97      66.259  31.704  37.361  0.00  0.00           H  
ATOM   1547 HG23 THR A  97      67.579  32.924  37.220  0.00  0.00           H  
ATOM   1548  C   THR A  97      68.087  29.790  37.794  0.00  0.00           C  
ATOM   1549  O   THR A  97      68.110  30.263  38.933  0.00  0.00           O  
ATOM   1550  N   ALA A  98      67.535  28.584  37.550  0.00  0.00           N  
ATOM   1551  HN  ALA A  98      67.442  28.272  36.612  0.00  0.00           H  
ATOM   1552  CA  ALA A  98      66.928  27.732  38.565  0.00  0.00           C  
ATOM   1553  HA  ALA A  98      66.105  28.287  38.989  0.00  0.00           H  
ATOM   1554  CB  ALA A  98      66.475  26.377  37.962  0.00  0.00           C  
ATOM   1555  HB1 ALA A  98      65.702  25.903  38.607  0.00  0.00           H  
ATOM   1556  HB2 ALA A  98      66.048  26.511  36.943  0.00  0.00           H  
ATOM   1557  HB3 ALA A  98      67.310  25.643  37.838  0.00  0.00           H  
ATOM   1558  C   ALA A  98      67.858  27.343  39.681  0.00  0.00           C  
ATOM   1559  O   ALA A  98      67.553  27.492  40.863  0.00  0.00           O  
ATOM   1560  N   SER A  99      69.030  26.851  39.295  0.00  0.00           N  
ATOM   1561  HN  SER A  99      69.214  26.750  38.314  0.00  0.00           H  
ATOM   1562  CA  SER A  99      70.049  26.371  40.200  0.00  0.00           C  
ATOM   1563  HA  SER A  99      69.568  25.688  40.894  0.00  0.00           H  
ATOM   1564  CB  SER A  99      71.141  25.587  39.456  0.00  0.00           C  
ATOM   1565  HB1 SER A  99      71.701  26.250  38.750  0.00  0.00           H  
ATOM   1566  HB2 SER A  99      71.858  25.164  40.192  0.00  0.00           H  
ATOM   1567  OG  SER A  99      70.575  24.501  38.721  0.00  0.00           O  
ATOM   1568  HG1 SER A  99      70.187  24.846  37.913  0.00  0.00           H  
ATOM   1569  C   SER A  99      70.625  27.497  41.034  0.00  0.00           C  
ATOM   1570  O   SER A  99      70.823  27.341  42.233  0.00  0.00           O  
ATOM   1571  N   LEU A 100      70.862  28.677  40.419  0.00  0.00           N  
ATOM   1572  HN  LEU A 100      70.725  28.774  39.430  0.00  0.00           H  
ATOM   1573  CA  LEU A 100      71.306  29.862  41.115  0.00  0.00           C  
ATOM   1574  HA  LEU A 100      72.232  29.642  41.640  0.00  0.00           H  
ATOM   1575  CB  LEU A 100      71.521  31.022  40.101  0.00  0.00           C  
ATOM   1576  HB1 LEU A 100      70.626  31.073  39.436  0.00  0.00           H  
ATOM   1577  HB2 LEU A 100      71.607  31.994  40.628  0.00  0.00           H  
ATOM   1578  CG  LEU A 100      72.778  30.870  39.223  0.00  0.00           C  
ATOM   1579  HG  LEU A 100      72.793  29.840  38.796  0.00  0.00           H  
ATOM   1580  CD1 LEU A 100      72.732  31.858  38.051  0.00  0.00           C  
ATOM   1581 HD11 LEU A 100      73.650  31.753  37.426  0.00  0.00           H  
ATOM   1582 HD12 LEU A 100      71.850  31.668  37.407  0.00  0.00           H  
ATOM   1583 HD13 LEU A 100      72.687  32.908  38.429  0.00  0.00           H  
ATOM   1584  CD2 LEU A 100      74.041  31.082  40.055  0.00  0.00           C  
ATOM   1585 HD21 LEU A 100      74.938  31.007  39.400  0.00  0.00           H  
ATOM   1586 HD22 LEU A 100      74.035  32.083  40.523  0.00  0.00           H  
ATOM   1587 HD23 LEU A 100      74.131  30.314  40.856  0.00  0.00           H  
ATOM   1588  C   LEU A 100      70.328  30.377  42.159  0.00  0.00           C  
ATOM   1589  O   LEU A 100      70.704  30.603  43.316  0.00  0.00           O  
ATOM   1590  N   LEU A 101      69.046  30.537  41.797  0.00  0.00           N  
ATOM   1591  HN  LEU A 101      68.751  30.362  40.859  0.00  0.00           H  
ATOM   1592  CA  LEU A 101      68.018  30.971  42.722  0.00  0.00           C  
ATOM   1593  HA  LEU A 101      68.374  31.835  43.257  0.00  0.00           H  
ATOM   1594  CB  LEU A 101      66.749  31.378  41.938  0.00  0.00           C  
ATOM   1595  HB1 LEU A 101      66.452  30.515  41.312  0.00  0.00           H  
ATOM   1596  HB2 LEU A 101      65.912  31.603  42.643  0.00  0.00           H  
ATOM   1597  CG  LEU A 101      66.954  32.608  41.014  0.00  0.00           C  
ATOM   1598  HG  LEU A 101      67.881  32.455  40.429  0.00  0.00           H  
ATOM   1599  CD1 LEU A 101      65.797  32.757  40.011  0.00  0.00           C  
ATOM   1600 HD11 LEU A 101      66.026  33.557  39.287  0.00  0.00           H  
ATOM   1601 HD12 LEU A 101      65.651  31.804  39.454  0.00  0.00           H  
ATOM   1602 HD13 LEU A 101      64.858  33.011  40.536  0.00  0.00           H  
ATOM   1603  CD2 LEU A 101      67.069  33.900  41.810  0.00  0.00           C  
ATOM   1604 HD21 LEU A 101      67.198  34.770  41.138  0.00  0.00           H  
ATOM   1605 HD22 LEU A 101      66.151  34.055  42.405  0.00  0.00           H  
ATOM   1606 HD23 LEU A 101      67.933  33.860  42.516  0.00  0.00           H  
ATOM   1607  C   LEU A 101      67.702  29.930  43.776  0.00  0.00           C  
ATOM   1608  O   LEU A 101      67.597  30.222  44.966  0.00  0.00           O  
ATOM   1609  N   GLY A 102      67.600  28.638  43.400  0.00  0.00           N  
ATOM   1610  HN  GLY A 102      67.656  28.386  42.440  0.00  0.00           H  
ATOM   1611  CA  GLY A 102      67.334  27.558  44.353  0.00  0.00           C  
ATOM   1612  HA1 GLY A 102      66.426  27.782  44.889  0.00  0.00           H  
ATOM   1613  HA2 GLY A 102      67.258  26.646  43.776  0.00  0.00           H  
ATOM   1614  C   GLY A 102      68.432  27.340  45.367  0.00  0.00           C  
ATOM   1615  O   GLY A 102      68.160  27.140  46.550  0.00  0.00           O  
ATOM   1616  N   ALA A 103      69.709  27.419  44.959  0.00  0.00           N  
ATOM   1617  HN  ALA A 103      69.932  27.538  43.999  0.00  0.00           H  
ATOM   1618  CA  ALA A 103      70.835  27.389  45.873  0.00  0.00           C  
ATOM   1619  HA  ALA A 103      70.696  26.570  46.556  0.00  0.00           H  
ATOM   1620  CB  ALA A 103      72.132  27.138  45.085  0.00  0.00           C  
ATOM   1621  HB1 ALA A 103      73.016  27.147  45.760  0.00  0.00           H  
ATOM   1622  HB2 ALA A 103      72.077  26.146  44.588  0.00  0.00           H  
ATOM   1623  HB3 ALA A 103      72.261  27.898  44.294  0.00  0.00           H  
ATOM   1624  C   ALA A 103      70.940  28.642  46.749  0.00  0.00           C  
ATOM   1625  O   ALA A 103      71.248  28.557  47.938  0.00  0.00           O  
ATOM   1626  N   ASN A 104      70.647  29.849  46.208  0.00  0.00           N  
ATOM   1627  HN  ASN A 104      70.451  29.915  45.230  0.00  0.00           H  
ATOM   1628  CA  ASN A 104      70.562  31.080  46.976  0.00  0.00           C  
ATOM   1629  HA  ASN A 104      71.495  31.208  47.501  0.00  0.00           H  
ATOM   1630  CB  ASN A 104      70.317  32.276  46.015  0.00  0.00           C  
ATOM   1631  HB1 ASN A 104      71.172  32.341  45.310  0.00  0.00           H  
ATOM   1632  HB2 ASN A 104      69.394  32.107  45.431  0.00  0.00           H  
ATOM   1633  CG  ASN A 104      70.181  33.606  46.743  0.00  0.00           C  
ATOM   1634  OD1 ASN A 104      69.145  34.268  46.688  0.00  0.00           O  
ATOM   1635  ND2 ASN A 104      71.232  34.006  47.486  0.00  0.00           N  
ATOM   1636 HD21 ASN A 104      72.095  33.523  47.411  0.00  0.00           H  
ATOM   1637 HD22 ASN A 104      71.099  34.797  48.095  0.00  0.00           H  
ATOM   1638  C   ASN A 104      69.458  31.034  48.023  0.00  0.00           C  
ATOM   1639  O   ASN A 104      69.652  31.428  49.171  0.00  0.00           O  
ATOM   1640  N   ALA A 105      68.281  30.504  47.661  0.00  0.00           N  
ATOM   1641  HN  ALA A 105      68.097  30.290  46.703  0.00  0.00           H  
ATOM   1642  CA  ALA A 105      67.178  30.286  48.568  0.00  0.00           C  
ATOM   1643  HA  ALA A 105      66.902  31.235  48.998  0.00  0.00           H  
ATOM   1644  CB  ALA A 105      66.008  29.686  47.766  0.00  0.00           C  
ATOM   1645  HB1 ALA A 105      65.153  29.431  48.433  0.00  0.00           H  
ATOM   1646  HB2 ALA A 105      65.657  30.421  47.007  0.00  0.00           H  
ATOM   1647  HB3 ALA A 105      66.321  28.767  47.237  0.00  0.00           H  
ATOM   1648  C   ALA A 105      67.562  29.352  49.709  0.00  0.00           C  
ATOM   1649  O   ALA A 105      67.327  29.633  50.879  0.00  0.00           O  
ATOM   1650  N   TYR A 106      68.269  28.258  49.376  0.00  0.00           N  
ATOM   1651  HN  TYR A 106      68.405  28.046  48.406  0.00  0.00           H  
ATOM   1652  CA  TYR A 106      68.812  27.324  50.326  0.00  0.00           C  
ATOM   1653  HA  TYR A 106      67.988  26.949  50.911  0.00  0.00           H  
ATOM   1654  CB  TYR A 106      69.506  26.177  49.554  0.00  0.00           C  
ATOM   1655  HB1 TYR A 106      68.972  26.011  48.598  0.00  0.00           H  
ATOM   1656  HB2 TYR A 106      70.563  26.415  49.297  0.00  0.00           H  
ATOM   1657  CG  TYR A 106      69.451  24.899  50.317  0.00  0.00           C  
ATOM   1658  CD1 TYR A 106      70.419  24.578  51.282  0.00  0.00           C  
ATOM   1659  HD1 TYR A 106      71.215  25.275  51.496  0.00  0.00           H  
ATOM   1660  CE1 TYR A 106      70.353  23.349  51.965  0.00  0.00           C  
ATOM   1661  HE1 TYR A 106      71.109  23.087  52.692  0.00  0.00           H  
ATOM   1662  CZ  TYR A 106      69.328  22.451  51.684  0.00  0.00           C  
ATOM   1663  OH  TYR A 106      69.292  21.202  52.317  0.00  0.00           O  
ATOM   1664  HH  TYR A 106      68.683  20.656  51.811  0.00  0.00           H  
ATOM   1665  CD2 TYR A 106      68.406  24.000  50.055  0.00  0.00           C  
ATOM   1666  HD2 TYR A 106      67.660  24.242  49.330  0.00  0.00           H  
ATOM   1667  CE2 TYR A 106      68.340  22.781  50.739  0.00  0.00           C  
ATOM   1668  HE2 TYR A 106      67.534  22.103  50.526  0.00  0.00           H  
ATOM   1669  C   TYR A 106      69.812  27.974  51.288  0.00  0.00           C  
ATOM   1670  O   TYR A 106      69.751  27.746  52.499  0.00  0.00           O  
ATOM   1671  N   MET A 107      70.712  28.839  50.780  0.00  0.00           N  
ATOM   1672  HN  MET A 107      70.735  28.967  49.790  0.00  0.00           H  
ATOM   1673  CA  MET A 107      71.702  29.579  51.543  0.00  0.00           C  
ATOM   1674  HA  MET A 107      72.310  28.886  52.091  0.00  0.00           H  
ATOM   1675  CB  MET A 107      72.579  30.404  50.566  0.00  0.00           C  
ATOM   1676  HB1 MET A 107      73.020  29.706  49.815  0.00  0.00           H  
ATOM   1677  HB2 MET A 107      71.921  31.097  49.998  0.00  0.00           H  
ATOM   1678  CG  MET A 107      73.727  31.195  51.207  0.00  0.00           C  
ATOM   1679  HG1 MET A 107      73.378  31.764  52.088  0.00  0.00           H  
ATOM   1680  HG2 MET A 107      74.494  30.481  51.584  0.00  0.00           H  
ATOM   1681  SD  MET A 107      74.500  32.358  50.049  0.00  0.00           S  
ATOM   1682  CE  MET A 107      73.211  33.618  50.164  0.00  0.00           C  
ATOM   1683  HE1 MET A 107      73.420  34.469  49.472  0.00  0.00           H  
ATOM   1684  HE2 MET A 107      72.203  33.210  49.902  0.00  0.00           H  
ATOM   1685  HE3 MET A 107      73.154  34.030  51.194  0.00  0.00           H  
ATOM   1686  C   MET A 107      71.090  30.536  52.565  0.00  0.00           C  
ATOM   1687  O   MET A 107      71.477  30.552  53.732  0.00  0.00           O  
ATOM   1688  N   ILE A 108      70.091  31.348  52.159  0.00  0.00           N  
ATOM   1689  HN  ILE A 108      69.806  31.344  51.210  0.00  0.00           H  
ATOM   1690  CA  ILE A 108      69.400  32.245  53.081  0.00  0.00           C  
ATOM   1691  HA  ILE A 108      70.149  32.772  53.645  0.00  0.00           H  
ATOM   1692  CB  ILE A 108      68.567  33.287  52.333  0.00  0.00           C  
ATOM   1693  HB  ILE A 108      67.807  32.749  51.719  0.00  0.00           H  
ATOM   1694  CG2 ILE A 108      67.825  34.213  53.316  0.00  0.00           C  
ATOM   1695 HG21 ILE A 108      67.285  35.007  52.757  0.00  0.00           H  
ATOM   1696 HG22 ILE A 108      67.084  33.658  53.931  0.00  0.00           H  
ATOM   1697 HG23 ILE A 108      68.545  34.710  54.000  0.00  0.00           H  
ATOM   1698  CG1 ILE A 108      69.424  34.131  51.356  0.00  0.00           C  
ATOM   1699 HG11 ILE A 108      69.885  33.473  50.595  0.00  0.00           H  
ATOM   1700 HG12 ILE A 108      68.735  34.815  50.799  0.00  0.00           H  
ATOM   1701  CD  ILE A 108      70.521  34.981  52.008  0.00  0.00           C  
ATOM   1702  HD1 ILE A 108      71.063  35.563  51.234  0.00  0.00           H  
ATOM   1703  HD2 ILE A 108      70.090  35.699  52.739  0.00  0.00           H  
ATOM   1704  HD3 ILE A 108      71.260  34.348  52.535  0.00  0.00           H  
ATOM   1705  C   ILE A 108      68.592  31.461  54.107  0.00  0.00           C  
ATOM   1706  O   ILE A 108      68.576  31.793  55.296  0.00  0.00           O  
ATOM   1707  N   ALA A 109      67.928  30.355  53.704  0.00  0.00           N  
ATOM   1708  HN  ALA A 109      67.915  30.102  52.745  0.00  0.00           H  
ATOM   1709  CA  ALA A 109      67.200  29.470  54.590  0.00  0.00           C  
ATOM   1710  HA  ALA A 109      66.449  30.055  55.104  0.00  0.00           H  
ATOM   1711  CB  ALA A 109      66.504  28.393  53.737  0.00  0.00           C  
ATOM   1712  HB1 ALA A 109      65.843  27.739  54.352  0.00  0.00           H  
ATOM   1713  HB2 ALA A 109      65.876  28.866  52.959  0.00  0.00           H  
ATOM   1714  HB3 ALA A 109      67.246  27.747  53.214  0.00  0.00           H  
ATOM   1715  C   ALA A 109      68.062  28.790  55.657  0.00  0.00           C  
ATOM   1716  O   ALA A 109      67.719  28.749  56.849  0.00  0.00           O  
ATOM   1717  N   THR A 110      69.235  28.238  55.281  0.00  0.00           N  
ATOM   1718  HN  THR A 110      69.499  28.238  54.319  0.00  0.00           H  
ATOM   1719  CA  THR A 110      70.224  27.708  56.216  0.00  0.00           C  
ATOM   1720  HA  THR A 110      69.704  27.045  56.901  0.00  0.00           H  
ATOM   1721  CB  THR A 110      71.327  26.895  55.552  0.00  0.00           C  
ATOM   1722  HB  THR A 110      72.152  26.673  56.257  0.00  0.00           H  
ATOM   1723  OG1 THR A 110      71.825  27.586  54.427  0.00  0.00           O  
ATOM   1724  HG1 THR A 110      72.296  26.940  53.906  0.00  0.00           H  
ATOM   1725  CG2 THR A 110      70.744  25.589  55.018  0.00  0.00           C  
ATOM   1726 HG21 THR A 110      71.504  25.034  54.425  0.00  0.00           H  
ATOM   1727 HG22 THR A 110      70.434  24.939  55.871  0.00  0.00           H  
ATOM   1728 HG23 THR A 110      69.878  25.791  54.362  0.00  0.00           H  
ATOM   1729  C   THR A 110      70.851  28.755  57.090  0.00  0.00           C  
ATOM   1730  O   THR A 110      70.960  28.558  58.300  0.00  0.00           O  
ATOM   1731  N   GLY A 111      71.228  29.926  56.526  0.00  0.00           N  
ATOM   1732  HN  GLY A 111      71.142  30.033  55.536  0.00  0.00           H  
ATOM   1733  CA  GLY A 111      71.824  31.033  57.269  0.00  0.00           C  
ATOM   1734  HA1 GLY A 111      72.700  30.672  57.785  0.00  0.00           H  
ATOM   1735  HA2 GLY A 111      72.054  31.803  56.546  0.00  0.00           H  
ATOM   1736  C   GLY A 111      70.905  31.658  58.293  0.00  0.00           C  
ATOM   1737  O   GLY A 111      71.318  32.074  59.370  0.00  0.00           O  
ATOM   1738  N   PHE A 112      69.594  31.677  58.011  0.00  0.00           N  
ATOM   1739  HN  PHE A 112      69.270  31.443  57.093  0.00  0.00           H  
ATOM   1740  CA  PHE A 112      68.597  32.052  58.986  0.00  0.00           C  
ATOM   1741  HA  PHE A 112      68.871  33.015  59.393  0.00  0.00           H  
ATOM   1742  CB  PHE A 112      67.221  32.169  58.274  0.00  0.00           C  
ATOM   1743  HB1 PHE A 112      67.260  32.947  57.492  0.00  0.00           H  
ATOM   1744  HB2 PHE A 112      66.966  31.205  57.778  0.00  0.00           H  
ATOM   1745  CG  PHE A 112      66.135  32.522  59.249  0.00  0.00           C  
ATOM   1746  CD1 PHE A 112      66.099  33.754  59.927  0.00  0.00           C  
ATOM   1747  HD1 PHE A 112      66.882  34.479  59.751  0.00  0.00           H  
ATOM   1748  CE1 PHE A 112      65.092  34.038  60.842  0.00  0.00           C  
ATOM   1749  HE1 PHE A 112      65.057  34.999  61.340  0.00  0.00           H  
ATOM   1750  CZ  PHE A 112      64.141  33.061  61.151  0.00  0.00           C  
ATOM   1751  HZ  PHE A 112      63.364  33.276  61.875  0.00  0.00           H  
ATOM   1752  CD2 PHE A 112      65.193  31.546  59.588  0.00  0.00           C  
ATOM   1753  HD2 PHE A 112      65.259  30.575  59.120  0.00  0.00           H  
ATOM   1754  CE2 PHE A 112      64.198  31.810  60.533  0.00  0.00           C  
ATOM   1755  HE2 PHE A 112      63.485  31.035  60.759  0.00  0.00           H  
ATOM   1756  C   PHE A 112      68.511  31.074  60.149  0.00  0.00           C  
ATOM   1757  O   PHE A 112      68.545  31.477  61.317  0.00  0.00           O  
ATOM   1758  N   VAL A 113      68.440  29.752  59.882  0.00  0.00           N  
ATOM   1759  HN  VAL A 113      68.406  29.440  58.943  0.00  0.00           H  
ATOM   1760  CA  VAL A 113      68.374  28.744  60.935  0.00  0.00           C  
ATOM   1761  HA  VAL A 113      67.626  29.069  61.649  0.00  0.00           H  
ATOM   1762  CB  VAL A 113      67.902  27.389  60.421  0.00  0.00           C  
ATOM   1763  HB  VAL A 113      68.569  27.043  59.607  0.00  0.00           H  
ATOM   1764  CG1 VAL A 113      67.877  26.332  61.544  0.00  0.00           C  
ATOM   1765 HG11 VAL A 113      67.473  25.367  61.168  0.00  0.00           H  
ATOM   1766 HG12 VAL A 113      68.891  26.130  61.938  0.00  0.00           H  
ATOM   1767 HG13 VAL A 113      67.229  26.678  62.386  0.00  0.00           H  
ATOM   1768  CG2 VAL A 113      66.467  27.586  59.889  0.00  0.00           C  
ATOM   1769 HG21 VAL A 113      66.014  26.612  59.634  0.00  0.00           H  
ATOM   1770 HG22 VAL A 113      65.828  28.063  60.662  0.00  0.00           H  
ATOM   1771 HG23 VAL A 113      66.457  28.234  58.978  0.00  0.00           H  
ATOM   1772  C   VAL A 113      69.669  28.676  61.737  0.00  0.00           C  
ATOM   1773  O   VAL A 113      69.658  28.509  62.958  0.00  0.00           O  
ATOM   1774  N   ALA A 114      70.824  28.923  61.080  0.00  0.00           N  
ATOM   1775  HN  ALA A 114      70.828  28.991  60.089  0.00  0.00           H  
ATOM   1776  CA  ALA A 114      72.096  29.135  61.732  0.00  0.00           C  
ATOM   1777  HA  ALA A 114      72.356  28.239  62.263  0.00  0.00           H  
ATOM   1778  CB  ALA A 114      73.167  29.442  60.665  0.00  0.00           C  
ATOM   1779  HB1 ALA A 114      74.180  29.460  61.109  0.00  0.00           H  
ATOM   1780  HB2 ALA A 114      73.149  28.660  59.876  0.00  0.00           H  
ATOM   1781  HB3 ALA A 114      72.976  30.419  60.164  0.00  0.00           H  
ATOM   1782  C   ALA A 114      72.063  30.287  62.729  0.00  0.00           C  
ATOM   1783  O   ALA A 114      72.570  30.214  63.857  0.00  0.00           O  
ATOM   1784  N   THR A 115      71.432  31.401  62.331  0.00  0.00           N  
ATOM   1785  HN  THR A 115      71.086  31.436  61.393  0.00  0.00           H  
ATOM   1786  CA  THR A 115      71.207  32.591  63.150  0.00  0.00           C  
ATOM   1787  HA  THR A 115      72.148  32.859  63.583  0.00  0.00           H  
ATOM   1788  CB  THR A 115      70.743  33.766  62.289  0.00  0.00           C  
ATOM   1789  HB  THR A 115      69.772  33.537  61.795  0.00  0.00           H  
ATOM   1790  OG1 THR A 115      71.714  34.031  61.283  0.00  0.00           O  
ATOM   1791  HG1 THR A 115      71.525  33.438  60.556  0.00  0.00           H  
ATOM   1792  CG2 THR A 115      70.608  35.047  63.107  0.00  0.00           C  
ATOM   1793 HG21 THR A 115      70.377  35.913  62.437  0.00  0.00           H  
ATOM   1794 HG22 THR A 115      69.773  34.962  63.842  0.00  0.00           H  
ATOM   1795 HG23 THR A 115      71.539  35.275  63.651  0.00  0.00           H  
ATOM   1796  C   THR A 115      70.225  32.386  64.296  0.00  0.00           C  
ATOM   1797  O   THR A 115      70.509  32.761  65.433  0.00  0.00           O  
ATOM   1798  N   ILE A 116      69.050  31.747  64.084  0.00  0.00           N  
ATOM   1799  HN  ILE A 116      68.806  31.453  63.167  0.00  0.00           H  
ATOM   1800  CA  ILE A 116      68.026  31.701  65.121  0.00  0.00           C  
ATOM   1801  HA  ILE A 116      68.153  32.544  65.778  0.00  0.00           H  
ATOM   1802  CB  ILE A 116      66.592  31.798  64.589  0.00  0.00           C  
ATOM   1803  HB  ILE A 116      65.897  31.754  65.453  0.00  0.00           H  
ATOM   1804  CG2 ILE A 116      66.417  33.195  63.947  0.00  0.00           C  
ATOM   1805 HG21 ILE A 116      65.355  33.356  63.673  0.00  0.00           H  
ATOM   1806 HG22 ILE A 116      66.725  33.989  64.653  0.00  0.00           H  
ATOM   1807 HG23 ILE A 116      67.031  33.268  63.023  0.00  0.00           H  
ATOM   1808  CG1 ILE A 116      66.205  30.653  63.623  0.00  0.00           C  
ATOM   1809 HG11 ILE A 116      66.547  30.923  62.601  0.00  0.00           H  
ATOM   1810 HG12 ILE A 116      66.714  29.707  63.903  0.00  0.00           H  
ATOM   1811  CD  ILE A 116      64.697  30.391  63.593  0.00  0.00           C  
ATOM   1812  HD1 ILE A 116      64.448  29.667  62.797  0.00  0.00           H  
ATOM   1813  HD2 ILE A 116      64.356  29.981  64.567  0.00  0.00           H  
ATOM   1814  HD3 ILE A 116      64.138  31.326  63.395  0.00  0.00           H  
ATOM   1815  C   ILE A 116      68.071  30.483  66.023  0.00  0.00           C  
ATOM   1816  O   ILE A 116      67.367  30.439  67.037  0.00  0.00           O  
ATOM   1817  N   SER A 117      68.918  29.469  65.721  0.00  0.00           N  
ATOM   1818  HN  SER A 117      69.412  29.471  64.857  0.00  0.00           H  
ATOM   1819  CA  SER A 117      69.131  28.343  66.622  0.00  0.00           C  
ATOM   1820  HA  SER A 117      68.166  27.906  66.848  0.00  0.00           H  
ATOM   1821  CB  SER A 117      70.027  27.228  66.019  0.00  0.00           C  
ATOM   1822  HB1 SER A 117      71.012  27.635  65.732  0.00  0.00           H  
ATOM   1823  HB2 SER A 117      70.198  26.421  66.770  0.00  0.00           H  
ATOM   1824  OG  SER A 117      69.395  26.641  64.884  0.00  0.00           O  
ATOM   1825  HG1 SER A 117      69.526  27.250  64.151  0.00  0.00           H  
ATOM   1826  C   SER A 117      69.766  28.791  67.926  0.00  0.00           C  
ATOM   1827  O   SER A 117      70.852  29.369  67.929  0.00  0.00           O  
ATOM   1828  N   ALA A 118      69.094  28.568  69.072  0.00  0.00           N  
ATOM   1829  HN  ALA A 118      68.167  28.201  69.048  0.00  0.00           H  
ATOM   1830  CA  ALA A 118      69.640  28.905  70.377  0.00  0.00           C  
ATOM   1831  HA  ALA A 118      69.952  29.938  70.354  0.00  0.00           H  
ATOM   1832  CB  ALA A 118      68.588  28.740  71.484  0.00  0.00           C  
ATOM   1833  HB1 ALA A 118      68.970  29.165  72.441  0.00  0.00           H  
ATOM   1834  HB2 ALA A 118      67.652  29.261  71.219  0.00  0.00           H  
ATOM   1835  HB3 ALA A 118      68.367  27.658  71.658  0.00  0.00           H  
ATOM   1836  C   ALA A 118      70.878  28.095  70.711  0.00  0.00           C  
ATOM   1837  O   ALA A 118      71.877  28.614  71.204  0.00  0.00           O  
ATOM   1838  N   ASP A 119      70.846  26.784  70.365  0.00  0.00           N  
ATOM   1839  HN  ASP A 119      70.018  26.377  69.991  0.00  0.00           H  
ATOM   1840  CA  ASP A 119      71.993  25.923  70.340  0.00  0.00           C  
ATOM   1841  HA  ASP A 119      72.498  26.000  71.287  0.00  0.00           H  
ATOM   1842  CB  ASP A 119      71.493  24.479  70.107  0.00  0.00           C  
ATOM   1843  HB1 ASP A 119      70.639  24.284  70.792  0.00  0.00           H  
ATOM   1844  HB2 ASP A 119      71.158  24.314  69.058  0.00  0.00           H  
ATOM   1845  CG  ASP A 119      72.573  23.469  70.443  0.00  0.00           C  
ATOM   1846  OD1 ASP A 119      73.579  23.425  69.697  0.00  0.00           O  
ATOM   1847  OD2 ASP A 119      72.384  22.770  71.464  0.00  0.00           O1-
ATOM   1848  C   ASP A 119      72.952  26.389  69.243  0.00  0.00           C  
ATOM   1849  O   ASP A 119      72.605  26.464  68.065  0.00  0.00           O  
ATOM   1850  N   ARG A 120      74.172  26.799  69.635  0.00  0.00           N  
ATOM   1851  HN  ARG A 120      74.488  26.714  70.573  0.00  0.00           H  
ATOM   1852  CA  ARG A 120      75.072  27.434  68.698  0.00  0.00           C  
ATOM   1853  HA  ARG A 120      74.503  27.938  67.930  0.00  0.00           H  
ATOM   1854  CB  ARG A 120      75.947  28.512  69.381  0.00  0.00           C  
ATOM   1855  HB1 ARG A 120      76.635  28.029  70.107  0.00  0.00           H  
ATOM   1856  HB2 ARG A 120      76.578  29.006  68.605  0.00  0.00           H  
ATOM   1857  CG  ARG A 120      75.133  29.598  70.123  0.00  0.00           C  
ATOM   1858  HG1 ARG A 120      74.692  29.147  71.036  0.00  0.00           H  
ATOM   1859  HG2 ARG A 120      75.839  30.394  70.466  0.00  0.00           H  
ATOM   1860  CD  ARG A 120      73.984  30.257  69.338  0.00  0.00           C  
ATOM   1861  HD1 ARG A 120      73.227  29.491  69.054  0.00  0.00           H  
ATOM   1862  HD2 ARG A 120      73.491  31.015  69.979  0.00  0.00           H  
ATOM   1863  NE  ARG A 120      74.580  30.949  68.143  0.00  0.00           N  
ATOM   1864  HE  ARG A 120      75.357  31.556  68.307  0.00  0.00           H  
ATOM   1865  CZ  ARG A 120      74.184  30.783  66.876  0.00  0.00           C  
ATOM   1866  NH1 ARG A 120      73.098  30.104  66.544  0.00  0.00           N1+
ATOM   1867 HH11 ARG A 120      72.474  29.791  67.259  0.00  0.00           H  
ATOM   1868 HH12 ARG A 120      72.832  30.110  65.575  0.00  0.00           H  
ATOM   1869  NH2 ARG A 120      74.884  31.337  65.891  0.00  0.00           N  
ATOM   1870 HH21 ARG A 120      75.762  31.774  66.104  0.00  0.00           H  
ATOM   1871 HH22 ARG A 120      74.620  31.132  64.952  0.00  0.00           H  
ATOM   1872  C   ARG A 120      75.906  26.419  67.965  0.00  0.00           C  
ATOM   1873  O   ARG A 120      76.356  26.690  66.862  0.00  0.00           O  
ATOM   1874  N   THR A 121      76.018  25.181  68.498  0.00  0.00           N  
ATOM   1875  HN  THR A 121      75.615  24.960  69.380  0.00  0.00           H  
ATOM   1876  CA  THR A 121      76.643  24.064  67.786  0.00  0.00           C  
ATOM   1877  HA  THR A 121      77.614  24.382  67.440  0.00  0.00           H  
ATOM   1878  CB  THR A 121      76.794  22.818  68.668  0.00  0.00           C  
ATOM   1879  HB  THR A 121      75.793  22.380  68.885  0.00  0.00           H  
ATOM   1880  OG1 THR A 121      77.409  23.136  69.904  0.00  0.00           O  
ATOM   1881  HG1 THR A 121      77.338  22.346  70.447  0.00  0.00           H  
ATOM   1882  CG2 THR A 121      77.688  21.803  67.955  0.00  0.00           C  
ATOM   1883 HG21 THR A 121      77.828  20.896  68.577  0.00  0.00           H  
ATOM   1884 HG22 THR A 121      77.245  21.478  66.979  0.00  0.00           H  
ATOM   1885 HG23 THR A 121      78.683  22.241  67.739  0.00  0.00           H  
ATOM   1886  C   THR A 121      75.808  23.685  66.582  0.00  0.00           C  
ATOM   1887  O   THR A 121      76.292  23.586  65.460  0.00  0.00           O  
ATOM   1888  N   ILE A 122      74.470  23.575  66.760  0.00  0.00           N  
ATOM   1889  HN  ILE A 122      74.105  23.604  67.683  0.00  0.00           H  
ATOM   1890  CA  ILE A 122      73.515  23.415  65.666  0.00  0.00           C  
ATOM   1891  HA  ILE A 122      73.828  22.586  65.057  0.00  0.00           H  
ATOM   1892  CB  ILE A 122      72.121  23.095  66.215  0.00  0.00           C  
ATOM   1893  HB  ILE A 122      71.859  23.844  66.985  0.00  0.00           H  
ATOM   1894  CG2 ILE A 122      71.064  23.154  65.091  0.00  0.00           C  
ATOM   1895 HG21 ILE A 122      70.068  22.817  65.479  0.00  0.00           H  
ATOM   1896 HG22 ILE A 122      70.933  24.182  64.700  0.00  0.00           H  
ATOM   1897 HG23 ILE A 122      71.354  22.494  64.242  0.00  0.00           H  
ATOM   1898  CG1 ILE A 122      72.156  21.696  66.888  0.00  0.00           C  
ATOM   1899 HG11 ILE A 122      72.397  20.938  66.119  0.00  0.00           H  
ATOM   1900 HG12 ILE A 122      72.971  21.685  67.644  0.00  0.00           H  
ATOM   1901  CD  ILE A 122      70.863  21.298  67.607  0.00  0.00           C  
ATOM   1902  HD1 ILE A 122      70.984  20.320  68.099  0.00  0.00           H  
ATOM   1903  HD2 ILE A 122      70.612  22.048  68.387  0.00  0.00           H  
ATOM   1904  HD3 ILE A 122      70.010  21.220  66.893  0.00  0.00           H  
ATOM   1905  C   ILE A 122      73.520  24.623  64.733  0.00  0.00           C  
ATOM   1906  O   ILE A 122      73.524  24.500  63.504  0.00  0.00           O  
ATOM   1907  N   GLY A 123      73.604  25.845  65.301  0.00  0.00           N  
ATOM   1908  HN  GLY A 123      73.539  25.907  66.291  0.00  0.00           H  
ATOM   1909  CA  GLY A 123      73.869  27.076  64.556  0.00  0.00           C  
ATOM   1910  HA1 GLY A 123      72.994  27.288  63.961  0.00  0.00           H  
ATOM   1911  HA2 GLY A 123      74.077  27.849  65.293  0.00  0.00           H  
ATOM   1912  C   GLY A 123      75.054  27.063  63.619  0.00  0.00           C  
ATOM   1913  O   GLY A 123      74.944  27.409  62.449  0.00  0.00           O  
ATOM   1914  N   HIS A 124      76.230  26.663  64.123  0.00  0.00           N  
ATOM   1915  HN  HIS A 124      76.298  26.455  65.093  0.00  0.00           H  
ATOM   1916  CA  HIS A 124      77.482  26.552  63.386  0.00  0.00           C  
ATOM   1917  HA  HIS A 124      77.592  27.461  62.813  0.00  0.00           H  
ATOM   1918  CB  HIS A 124      78.689  26.513  64.359  0.00  0.00           C  
ATOM   1919  HB1 HIS A 124      78.590  25.634  65.031  0.00  0.00           H  
ATOM   1920  HB2 HIS A 124      79.646  26.429  63.803  0.00  0.00           H  
ATOM   1921  ND1 HIS A 124      79.251  27.772  66.482  0.00  0.00           N  
ATOM   1922  CG  HIS A 124      78.725  27.765  65.196  0.00  0.00           C  
ATOM   1923  CE1 HIS A 124      79.035  28.982  66.951  0.00  0.00           C  
ATOM   1924  HE1 HIS A 124      79.328  29.336  67.938  0.00  0.00           H  
ATOM   1925  NE2 HIS A 124      78.413  29.775  66.043  0.00  0.00           N  
ATOM   1926  HE2 HIS A 124      78.206  30.744  66.151  0.00  0.00           H  
ATOM   1927  CD2 HIS A 124      78.213  29.001  64.915  0.00  0.00           C  
ATOM   1928  HD2 HIS A 124      77.744  29.365  64.008  0.00  0.00           H  
ATOM   1929  C   HIS A 124      77.476  25.459  62.328  0.00  0.00           C  
ATOM   1930  O   HIS A 124      77.996  25.661  61.234  0.00  0.00           O  
ATOM   1931  N   ILE A 125      76.796  24.304  62.555  0.00  0.00           N  
ATOM   1932  HN  ILE A 125      76.457  24.103  63.467  0.00  0.00           H  
ATOM   1933  CA  ILE A 125      76.541  23.309  61.509  0.00  0.00           C  
ATOM   1934  HA  ILE A 125      77.488  22.957  61.134  0.00  0.00           H  
ATOM   1935  CB  ILE A 125      75.744  22.114  62.056  0.00  0.00           C  
ATOM   1936  HB  ILE A 125      74.854  22.509  62.601  0.00  0.00           H  
ATOM   1937  CG2 ILE A 125      75.245  21.178  60.921  0.00  0.00           C  
ATOM   1938 HG21 ILE A 125      74.754  20.285  61.347  0.00  0.00           H  
ATOM   1939 HG22 ILE A 125      74.506  21.681  60.264  0.00  0.00           H  
ATOM   1940 HG23 ILE A 125      76.113  20.843  60.307  0.00  0.00           H  
ATOM   1941  CG1 ILE A 125      76.596  21.313  63.063  0.00  0.00           C  
ATOM   1942 HG11 ILE A 125      77.333  20.708  62.500  0.00  0.00           H  
ATOM   1943 HG12 ILE A 125      77.190  22.010  63.698  0.00  0.00           H  
ATOM   1944  CD  ILE A 125      75.758  20.419  63.990  0.00  0.00           C  
ATOM   1945  HD1 ILE A 125      76.427  19.785  64.598  0.00  0.00           H  
ATOM   1946  HD2 ILE A 125      75.158  21.046  64.682  0.00  0.00           H  
ATOM   1947  HD3 ILE A 125      75.070  19.772  63.416  0.00  0.00           H  
ATOM   1948  C   ILE A 125      75.780  23.921  60.331  0.00  0.00           C  
ATOM   1949  O   ILE A 125      76.134  23.741  59.170  0.00  0.00           O  
ATOM   1950  N   TRP A 126      74.734  24.713  60.607  0.00  0.00           N  
ATOM   1951  HN  TRP A 126      74.429  24.843  61.537  0.00  0.00           H  
ATOM   1952  CA  TRP A 126      73.973  25.345  59.539  0.00  0.00           C  
ATOM   1953  HA  TRP A 126      73.854  24.612  58.762  0.00  0.00           H  
ATOM   1954  CB  TRP A 126      72.582  25.796  60.037  0.00  0.00           C  
ATOM   1955  HB1 TRP A 126      72.712  26.488  60.894  0.00  0.00           H  
ATOM   1956  HB2 TRP A 126      72.053  26.349  59.228  0.00  0.00           H  
ATOM   1957  CG  TRP A 126      71.664  24.668  60.465  0.00  0.00           C  
ATOM   1958  CD1 TRP A 126      70.992  24.516  61.649  0.00  0.00           C  
ATOM   1959  HD1 TRP A 126      71.061  25.208  62.477  0.00  0.00           H  
ATOM   1960  NE1 TRP A 126      70.241  23.370  61.626  0.00  0.00           N  
ATOM   1961  HE1 TRP A 126      69.617  23.087  62.320  0.00  0.00           H  
ATOM   1962  CE2 TRP A 126      70.469  22.709  60.446  0.00  0.00           C  
ATOM   1963  CD2 TRP A 126      71.338  23.514  59.670  0.00  0.00           C  
ATOM   1964  CE3 TRP A 126      71.713  23.114  58.378  0.00  0.00           C  
ATOM   1965  HE3 TRP A 126      72.345  23.728  57.743  0.00  0.00           H  
ATOM   1966  CZ3 TRP A 126      71.210  21.909  57.884  0.00  0.00           C  
ATOM   1967  HZ3 TRP A 126      71.477  21.589  56.883  0.00  0.00           H  
ATOM   1968  CZ2 TRP A 126      69.975  21.514  59.952  0.00  0.00           C  
ATOM   1969  HZ2 TRP A 126      69.324  20.900  60.547  0.00  0.00           H  
ATOM   1970  CH2 TRP A 126      70.341  21.134  58.661  0.00  0.00           C  
ATOM   1971  HH2 TRP A 126      69.895  20.250  58.225  0.00  0.00           H  
ATOM   1972  C   TRP A 126      74.670  26.509  58.863  0.00  0.00           C  
ATOM   1973  O   TRP A 126      74.370  26.804  57.703  0.00  0.00           O  
ATOM   1974  N   TYR A 127      75.658  27.148  59.515  0.00  0.00           N  
ATOM   1975  HN  TYR A 127      75.837  26.922  60.474  0.00  0.00           H  
ATOM   1976  CA  TYR A 127      76.574  28.084  58.887  0.00  0.00           C  
ATOM   1977  HA  TYR A 127      75.998  28.848  58.389  0.00  0.00           H  
ATOM   1978  CB  TYR A 127      77.475  28.734  59.981  0.00  0.00           C  
ATOM   1979  HB1 TYR A 127      76.854  29.381  60.632  0.00  0.00           H  
ATOM   1980  HB2 TYR A 127      77.945  27.939  60.609  0.00  0.00           H  
ATOM   1981  CG  TYR A 127      78.595  29.561  59.412  0.00  0.00           C  
ATOM   1982  CD1 TYR A 127      78.382  30.889  59.011  0.00  0.00           C  
ATOM   1983  HD1 TYR A 127      77.430  31.362  59.195  0.00  0.00           H  
ATOM   1984  CE1 TYR A 127      79.392  31.595  58.333  0.00  0.00           C  
ATOM   1985  HE1 TYR A 127      79.212  32.603  58.001  0.00  0.00           H  
ATOM   1986  CZ  TYR A 127      80.616  30.974  58.067  0.00  0.00           C  
ATOM   1987  OH  TYR A 127      81.596  31.631  57.309  0.00  0.00           O  
ATOM   1988  HH  TYR A 127      82.400  31.117  57.376  0.00  0.00           H  
ATOM   1989  CD2 TYR A 127      79.858  28.981  59.206  0.00  0.00           C  
ATOM   1990  HD2 TYR A 127      80.038  27.963  59.517  0.00  0.00           H  
ATOM   1991  CE2 TYR A 127      80.869  29.677  58.528  0.00  0.00           C  
ATOM   1992  HE2 TYR A 127      81.822  29.205  58.344  0.00  0.00           H  
ATOM   1993  C   TYR A 127      77.393  27.388  57.794  0.00  0.00           C  
ATOM   1994  O   TYR A 127      77.442  27.846  56.653  0.00  0.00           O  
ATOM   1995  N   VAL A 128      77.974  26.204  58.083  0.00  0.00           N  
ATOM   1996  HN  VAL A 128      77.942  25.835  59.014  0.00  0.00           H  
ATOM   1997  CA  VAL A 128      78.744  25.437  57.111  0.00  0.00           C  
ATOM   1998  HA  VAL A 128      79.496  26.092  56.705  0.00  0.00           H  
ATOM   1999  CB  VAL A 128      79.468  24.254  57.759  0.00  0.00           C  
ATOM   2000  HB  VAL A 128      78.725  23.549  58.195  0.00  0.00           H  
ATOM   2001  CG1 VAL A 128      80.347  23.519  56.725  0.00  0.00           C  
ATOM   2002 HG11 VAL A 128      80.896  22.684  57.214  0.00  0.00           H  
ATOM   2003 HG12 VAL A 128      79.735  23.072  55.910  0.00  0.00           H  
ATOM   2004 HG13 VAL A 128      81.089  24.214  56.279  0.00  0.00           H  
ATOM   2005  CG2 VAL A 128      80.380  24.774  58.882  0.00  0.00           C  
ATOM   2006 HG21 VAL A 128      80.939  23.919  59.341  0.00  0.00           H  
ATOM   2007 HG22 VAL A 128      81.132  25.490  58.486  0.00  0.00           H  
ATOM   2008 HG23 VAL A 128      79.811  25.271  59.695  0.00  0.00           H  
ATOM   2009  C   VAL A 128      77.880  24.978  55.936  0.00  0.00           C  
ATOM   2010  O   VAL A 128      78.242  25.158  54.775  0.00  0.00           O  
ATOM   2011  N   VAL A 129      76.656  24.459  56.195  0.00  0.00           N  
ATOM   2012  HN  VAL A 129      76.387  24.298  57.137  0.00  0.00           H  
ATOM   2013  CA  VAL A 129      75.707  24.098  55.131  0.00  0.00           C  
ATOM   2014  HA  VAL A 129      76.209  23.401  54.480  0.00  0.00           H  
ATOM   2015  CB  VAL A 129      74.445  23.440  55.680  0.00  0.00           C  
ATOM   2016  HB  VAL A 129      73.933  24.158  56.362  0.00  0.00           H  
ATOM   2017  CG1 VAL A 129      73.492  23.020  54.548  0.00  0.00           C  
ATOM   2018 HG11 VAL A 129      72.587  22.514  54.964  0.00  0.00           H  
ATOM   2019 HG12 VAL A 129      73.151  23.886  53.937  0.00  0.00           H  
ATOM   2020 HG13 VAL A 129      74.003  22.302  53.866  0.00  0.00           H  
ATOM   2021  CG2 VAL A 129      74.819  22.175  56.472  0.00  0.00           C  
ATOM   2022 HG21 VAL A 129      73.916  21.699  56.908  0.00  0.00           H  
ATOM   2023 HG22 VAL A 129      75.301  21.437  55.780  0.00  0.00           H  
ATOM   2024 HG23 VAL A 129      75.533  22.382  57.296  0.00  0.00           H  
ATOM   2025  C   VAL A 129      75.321  25.304  54.261  0.00  0.00           C  
ATOM   2026  O   VAL A 129      75.165  25.190  53.052  0.00  0.00           O  
ATOM   2027  N   SER A 130      75.156  26.494  54.860  0.00  0.00           N  
ATOM   2028  HN  SER A 130      75.261  26.577  55.849  0.00  0.00           H  
ATOM   2029  CA  SER A 130      74.952  27.741  54.128  0.00  0.00           C  
ATOM   2030  HA  SER A 130      74.128  27.583  53.443  0.00  0.00           H  
ATOM   2031  CB  SER A 130      74.578  28.890  55.077  0.00  0.00           C  
ATOM   2032  HB1 SER A 130      73.785  28.555  55.783  0.00  0.00           H  
ATOM   2033  HB2 SER A 130      75.460  29.158  55.701  0.00  0.00           H  
ATOM   2034  OG  SER A 130      74.095  30.035  54.368  0.00  0.00           O  
ATOM   2035  HG1 SER A 130      73.154  29.947  54.233  0.00  0.00           H  
ATOM   2036  C   SER A 130      76.124  28.138  53.240  0.00  0.00           C  
ATOM   2037  O   SER A 130      75.943  28.504  52.080  0.00  0.00           O  
ATOM   2038  N   CYS A 131      77.373  27.999  53.733  0.00  0.00           N  
ATOM   2039  HN  CYS A 131      77.520  27.783  54.692  0.00  0.00           H  
ATOM   2040  CA  CYS A 131      78.557  28.156  52.905  0.00  0.00           C  
ATOM   2041  HA  CYS A 131      78.517  29.145  52.463  0.00  0.00           H  
ATOM   2042  CB  CYS A 131      79.853  28.058  53.738  0.00  0.00           C  
ATOM   2043  HB1 CYS A 131      79.874  27.090  54.270  0.00  0.00           H  
ATOM   2044  HB2 CYS A 131      80.739  28.094  53.063  0.00  0.00           H  
ATOM   2045  SG  CYS A 131      79.970  29.432  54.934  0.00  0.00           S  
ATOM   2046  HG1 CYS A 131      81.046  29.013  55.569  0.00  0.00           H  
ATOM   2047  C   CYS A 131      78.618  27.174  51.737  0.00  0.00           C  
ATOM   2048  O   CYS A 131      78.938  27.554  50.624  0.00  0.00           O  
ATOM   2049  N   PHE A 132      78.239  25.902  51.943  0.00  0.00           N  
ATOM   2050  HN  PHE A 132      78.067  25.583  52.874  0.00  0.00           H  
ATOM   2051  CA  PHE A 132      78.050  24.948  50.855  0.00  0.00           C  
ATOM   2052  HA  PHE A 132      78.936  25.003  50.230  0.00  0.00           H  
ATOM   2053  CB  PHE A 132      77.935  23.488  51.369  0.00  0.00           C  
ATOM   2054  HB1 PHE A 132      77.330  23.456  52.304  0.00  0.00           H  
ATOM   2055  HB2 PHE A 132      77.465  22.853  50.604  0.00  0.00           H  
ATOM   2056  CG  PHE A 132      79.301  22.909  51.642  0.00  0.00           C  
ATOM   2057  CD1 PHE A 132      80.020  22.292  50.610  0.00  0.00           C  
ATOM   2058  HD1 PHE A 132      79.594  22.257  49.613  0.00  0.00           H  
ATOM   2059  CE1 PHE A 132      81.295  21.744  50.823  0.00  0.00           C  
ATOM   2060  HE1 PHE A 132      81.844  21.296  50.022  0.00  0.00           H  
ATOM   2061  CZ  PHE A 132      81.863  21.811  52.100  0.00  0.00           C  
ATOM   2062  HZ  PHE A 132      82.847  21.399  52.285  0.00  0.00           H  
ATOM   2063  CD2 PHE A 132      79.888  22.947  52.919  0.00  0.00           C  
ATOM   2064  HD2 PHE A 132      79.350  23.384  53.741  0.00  0.00           H  
ATOM   2065  CE2 PHE A 132      81.164  22.408  53.153  0.00  0.00           C  
ATOM   2066  HE2 PHE A 132      81.600  22.443  54.140  0.00  0.00           H  
ATOM   2067  C   PHE A 132      76.922  25.277  49.871  0.00  0.00           C  
ATOM   2068  O   PHE A 132      77.007  25.005  48.682  0.00  0.00           O  
ATOM   2069  N   ALA A 133      75.824  25.909  50.317  0.00  0.00           N  
ATOM   2070  HN  ALA A 133      75.688  26.040  51.297  0.00  0.00           H  
ATOM   2071  CA  ALA A 133      74.833  26.479  49.422  0.00  0.00           C  
ATOM   2072  HA  ALA A 133      74.545  25.705  48.714  0.00  0.00           H  
ATOM   2073  CB  ALA A 133      73.595  26.881  50.238  0.00  0.00           C  
ATOM   2074  HB1 ALA A 133      72.788  27.244  49.562  0.00  0.00           H  
ATOM   2075  HB2 ALA A 133      73.215  26.000  50.802  0.00  0.00           H  
ATOM   2076  HB3 ALA A 133      73.854  27.675  50.965  0.00  0.00           H  
ATOM   2077  C   ALA A 133      75.360  27.651  48.585  0.00  0.00           C  
ATOM   2078  O   ALA A 133      75.102  27.757  47.387  0.00  0.00           O  
ATOM   2079  N   PHE A 134      76.176  28.539  49.209  0.00  0.00           N  
ATOM   2080  HN  PHE A 134      76.312  28.472  50.188  0.00  0.00           H  
ATOM   2081  CA  PHE A 134      76.949  29.574  48.531  0.00  0.00           C  
ATOM   2082  HA  PHE A 134      76.246  30.167  47.954  0.00  0.00           H  
ATOM   2083  CB  PHE A 134      77.659  30.482  49.575  0.00  0.00           C  
ATOM   2084  HB1 PHE A 134      76.900  30.848  50.309  0.00  0.00           H  
ATOM   2085  HB2 PHE A 134      78.407  29.889  50.142  0.00  0.00           H  
ATOM   2086  CG  PHE A 134      78.335  31.706  48.999  0.00  0.00           C  
ATOM   2087  CD1 PHE A 134      77.644  32.649  48.230  0.00  0.00           C  
ATOM   2088  HD1 PHE A 134      76.593  32.501  48.007  0.00  0.00           H  
ATOM   2089  CE1 PHE A 134      78.292  33.803  47.764  0.00  0.00           C  
ATOM   2090  HE1 PHE A 134      77.752  34.548  47.195  0.00  0.00           H  
ATOM   2091  CZ  PHE A 134      79.642  34.014  48.055  0.00  0.00           C  
ATOM   2092  HZ  PHE A 134      80.153  34.897  47.700  0.00  0.00           H  
ATOM   2093  CD2 PHE A 134      79.696  31.927  49.280  0.00  0.00           C  
ATOM   2094  HD2 PHE A 134      80.245  31.203  49.868  0.00  0.00           H  
ATOM   2095  CE2 PHE A 134      80.354  33.071  48.803  0.00  0.00           C  
ATOM   2096  HE2 PHE A 134      81.394  33.231  49.036  0.00  0.00           H  
ATOM   2097  C   PHE A 134      77.958  29.000  47.536  0.00  0.00           C  
ATOM   2098  O   PHE A 134      78.108  29.509  46.434  0.00  0.00           O  
ATOM   2099  N   LEU A 135      78.619  27.876  47.866  0.00  0.00           N  
ATOM   2100  HN  LEU A 135      78.567  27.537  48.807  0.00  0.00           H  
ATOM   2101  CA  LEU A 135      79.520  27.151  46.972  0.00  0.00           C  
ATOM   2102  HA  LEU A 135      80.333  27.806  46.715  0.00  0.00           H  
ATOM   2103  CB  LEU A 135      80.044  25.846  47.631  0.00  0.00           C  
ATOM   2104  HB1 LEU A 135      79.211  25.321  48.147  0.00  0.00           H  
ATOM   2105  HB2 LEU A 135      80.425  25.147  46.860  0.00  0.00           H  
ATOM   2106  CG  LEU A 135      81.198  26.078  48.624  0.00  0.00           C  
ATOM   2107  HG  LEU A 135      80.946  26.907  49.314  0.00  0.00           H  
ATOM   2108  CD1 LEU A 135      81.592  24.863  49.464  0.00  0.00           C  
ATOM   2109 HD11 LEU A 135      82.564  25.042  49.958  0.00  0.00           H  
ATOM   2110 HD12 LEU A 135      80.859  24.668  50.270  0.00  0.00           H  
ATOM   2111 HD13 LEU A 135      81.686  23.952  48.816  0.00  0.00           H  
ATOM   2112  CD2 LEU A 135      82.410  26.436  47.816  0.00  0.00           C  
ATOM   2113 HD21 LEU A 135      83.315  26.364  48.451  0.00  0.00           H  
ATOM   2114 HD22 LEU A 135      82.540  25.745  46.957  0.00  0.00           H  
ATOM   2115 HD23 LEU A 135      82.300  27.474  47.434  0.00  0.00           H  
ATOM   2116  C   LEU A 135      78.855  26.762  45.666  0.00  0.00           C  
ATOM   2117  O   LEU A 135      79.417  26.964  44.593  0.00  0.00           O  
ATOM   2118  N   ALA A 136      77.609  26.253  45.725  0.00  0.00           N  
ATOM   2119  HN  ALA A 136      77.186  26.082  46.608  0.00  0.00           H  
ATOM   2120  CA  ALA A 136      76.834  25.984  44.540  0.00  0.00           C  
ATOM   2121  HA  ALA A 136      77.406  25.317  43.919  0.00  0.00           H  
ATOM   2122  CB  ALA A 136      75.516  25.284  44.950  0.00  0.00           C  
ATOM   2123  HB1 ALA A 136      74.913  25.018  44.054  0.00  0.00           H  
ATOM   2124  HB2 ALA A 136      75.747  24.357  45.510  0.00  0.00           H  
ATOM   2125  HB3 ALA A 136      74.914  25.951  45.602  0.00  0.00           H  
ATOM   2126  C   ALA A 136      76.549  27.229  43.709  0.00  0.00           C  
ATOM   2127  O   ALA A 136      76.762  27.229  42.498  0.00  0.00           O  
ATOM   2128  N   THR A 137      76.128  28.368  44.319  0.00  0.00           N  
ATOM   2129  HN  THR A 137      76.013  28.399  45.310  0.00  0.00           H  
ATOM   2130  CA  THR A 137      75.923  29.604  43.568  0.00  0.00           C  
ATOM   2131  HA  THR A 137      75.320  29.338  42.712  0.00  0.00           H  
ATOM   2132  CB  THR A 137      75.128  30.720  44.260  0.00  0.00           C  
ATOM   2133  HB  THR A 137      74.958  31.547  43.549  0.00  0.00           H  
ATOM   2134  OG1 THR A 137      75.752  31.227  45.435  0.00  0.00           O  
ATOM   2135  HG1 THR A 137      76.143  32.060  45.181  0.00  0.00           H  
ATOM   2136  CG2 THR A 137      73.776  30.160  44.689  0.00  0.00           C  
ATOM   2137 HG21 THR A 137      73.132  30.966  45.101  0.00  0.00           H  
ATOM   2138 HG22 THR A 137      73.254  29.704  43.823  0.00  0.00           H  
ATOM   2139 HG23 THR A 137      73.907  29.393  45.480  0.00  0.00           H  
ATOM   2140  C   THR A 137      77.182  30.204  42.979  0.00  0.00           C  
ATOM   2141  O   THR A 137      77.172  30.601  41.828  0.00  0.00           O  
ATOM   2142  N   VAL A 138      78.316  30.234  43.722  0.00  0.00           N  
ATOM   2143  HN  VAL A 138      78.284  29.916  44.673  0.00  0.00           H  
ATOM   2144  CA  VAL A 138      79.609  30.713  43.233  0.00  0.00           C  
ATOM   2145  HA  VAL A 138      79.509  31.752  42.931  0.00  0.00           H  
ATOM   2146  CB  VAL A 138      80.696  30.584  44.307  0.00  0.00           C  
ATOM   2147  HB  VAL A 138      80.667  29.554  44.730  0.00  0.00           H  
ATOM   2148  CG1 VAL A 138      82.121  30.824  43.748  0.00  0.00           C  
ATOM   2149 HG11 VAL A 138      82.856  30.852  44.583  0.00  0.00           H  
ATOM   2150 HG12 VAL A 138      82.434  30.015  43.057  0.00  0.00           H  
ATOM   2151 HG13 VAL A 138      82.170  31.794  43.195  0.00  0.00           H  
ATOM   2152  CG2 VAL A 138      80.425  31.574  45.456  0.00  0.00           C  
ATOM   2153 HG21 VAL A 138      81.182  31.443  46.252  0.00  0.00           H  
ATOM   2154 HG22 VAL A 138      80.485  32.624  45.094  0.00  0.00           H  
ATOM   2155 HG23 VAL A 138      79.420  31.418  45.913  0.00  0.00           H  
ATOM   2156  C   VAL A 138      80.048  29.934  42.012  0.00  0.00           C  
ATOM   2157  O   VAL A 138      80.447  30.494  40.988  0.00  0.00           O  
ATOM   2158  N   TYR A 139      79.939  28.603  42.086  0.00  0.00           N  
ATOM   2159  HN  TYR A 139      79.607  28.172  42.929  0.00  0.00           H  
ATOM   2160  CA  TYR A 139      80.320  27.703  41.035  0.00  0.00           C  
ATOM   2161  HA  TYR A 139      81.346  27.922  40.779  0.00  0.00           H  
ATOM   2162  CB  TYR A 139      80.205  26.284  41.619  0.00  0.00           C  
ATOM   2163  HB1 TYR A 139      80.751  26.240  42.587  0.00  0.00           H  
ATOM   2164  HB2 TYR A 139      79.148  26.006  41.806  0.00  0.00           H  
ATOM   2165  CG  TYR A 139      80.847  25.317  40.708  0.00  0.00           C  
ATOM   2166  CD1 TYR A 139      82.246  25.278  40.570  0.00  0.00           C  
ATOM   2167  HD1 TYR A 139      82.864  25.954  41.144  0.00  0.00           H  
ATOM   2168  CE1 TYR A 139      82.839  24.341  39.718  0.00  0.00           C  
ATOM   2169  HE1 TYR A 139      83.908  24.289  39.621  0.00  0.00           H  
ATOM   2170  CZ  TYR A 139      82.031  23.463  38.995  0.00  0.00           C  
ATOM   2171  OH  TYR A 139      82.643  22.526  38.153  0.00  0.00           O  
ATOM   2172  HH  TYR A 139      81.954  22.059  37.689  0.00  0.00           H  
ATOM   2173  CD2 TYR A 139      80.049  24.439  39.964  0.00  0.00           C  
ATOM   2174  HD2 TYR A 139      78.969  24.481  40.061  0.00  0.00           H  
ATOM   2175  CE2 TYR A 139      80.641  23.511  39.114  0.00  0.00           C  
ATOM   2176  HE2 TYR A 139      80.003  22.825  38.578  0.00  0.00           H  
ATOM   2177  C   TYR A 139      79.501  27.834  39.750  0.00  0.00           C  
ATOM   2178  O   TYR A 139      80.044  27.896  38.657  0.00  0.00           O  
ATOM   2179  N   LEU A 140      78.161  27.914  39.878  0.00  0.00           N  
ATOM   2180  HN  LEU A 140      77.737  27.813  40.771  0.00  0.00           H  
ATOM   2181  CA  LEU A 140      77.253  28.125  38.763  0.00  0.00           C  
ATOM   2182  HA  LEU A 140      77.423  27.364  38.014  0.00  0.00           H  
ATOM   2183  CB  LEU A 140      75.789  28.074  39.242  0.00  0.00           C  
ATOM   2184  HB1 LEU A 140      75.699  28.765  40.110  0.00  0.00           H  
ATOM   2185  HB2 LEU A 140      75.102  28.427  38.455  0.00  0.00           H  
ATOM   2186  CG  LEU A 140      75.323  26.681  39.698  0.00  0.00           C  
ATOM   2187  HG  LEU A 140      76.141  26.199  40.284  0.00  0.00           H  
ATOM   2188  CD1 LEU A 140      74.117  26.834  40.624  0.00  0.00           C  
ATOM   2189 HD11 LEU A 140      73.777  25.842  40.989  0.00  0.00           H  
ATOM   2190 HD12 LEU A 140      74.379  27.458  41.511  0.00  0.00           H  
ATOM   2191 HD13 LEU A 140      73.291  27.346  40.088  0.00  0.00           H  
ATOM   2192  CD2 LEU A 140      74.993  25.776  38.502  0.00  0.00           C  
ATOM   2193 HD21 LEU A 140      74.643  24.784  38.867  0.00  0.00           H  
ATOM   2194 HD22 LEU A 140      74.186  26.228  37.885  0.00  0.00           H  
ATOM   2195 HD23 LEU A 140      75.891  25.621  37.867  0.00  0.00           H  
ATOM   2196  C   LEU A 140      77.498  29.465  38.088  0.00  0.00           C  
ATOM   2197  O   LEU A 140      77.450  29.582  36.858  0.00  0.00           O  
ATOM   2198  N   LEU A 141      77.784  30.509  38.894  0.00  0.00           N  
ATOM   2199  HN  LEU A 141      77.771  30.401  39.884  0.00  0.00           H  
ATOM   2200  CA  LEU A 141      78.161  31.821  38.409  0.00  0.00           C  
ATOM   2201  HA  LEU A 141      77.385  32.174  37.743  0.00  0.00           H  
ATOM   2202  CB  LEU A 141      78.280  32.825  39.566  0.00  0.00           C  
ATOM   2203  HB1 LEU A 141      78.908  32.371  40.373  0.00  0.00           H  
ATOM   2204  HB2 LEU A 141      78.801  33.748  39.231  0.00  0.00           H  
ATOM   2205  CG  LEU A 141      76.930  33.266  40.174  0.00  0.00           C  
ATOM   2206  HG  LEU A 141      76.373  32.341  40.448  0.00  0.00           H  
ATOM   2207  CD1 LEU A 141      77.152  34.060  41.460  0.00  0.00           C  
ATOM   2208 HD11 LEU A 141      76.177  34.313  41.925  0.00  0.00           H  
ATOM   2209 HD12 LEU A 141      77.751  33.456  42.178  0.00  0.00           H  
ATOM   2210 HD13 LEU A 141      77.703  35.004  41.234  0.00  0.00           H  
ATOM   2211  CD2 LEU A 141      76.062  34.056  39.187  0.00  0.00           C  
ATOM   2212 HD21 LEU A 141      75.122  34.380  39.681  0.00  0.00           H  
ATOM   2213 HD22 LEU A 141      76.599  34.960  38.821  0.00  0.00           H  
ATOM   2214 HD23 LEU A 141      75.772  33.441  38.310  0.00  0.00           H  
ATOM   2215  C   LEU A 141      79.456  31.839  37.591  0.00  0.00           C  
ATOM   2216  O   LEU A 141      79.496  32.427  36.520  0.00  0.00           O  
ATOM   2217  N   VAL A 142      80.535  31.188  38.057  0.00  0.00           N  
ATOM   2218  HN  VAL A 142      80.533  30.730  38.938  0.00  0.00           H  
ATOM   2219  CA  VAL A 142      81.789  31.217  37.309  0.00  0.00           C  
ATOM   2220  HA  VAL A 142      81.899  32.197  36.876  0.00  0.00           H  
ATOM   2221  CB  VAL A 142      83.026  31.029  38.192  0.00  0.00           C  
ATOM   2222  HB  VAL A 142      83.942  31.144  37.555  0.00  0.00           H  
ATOM   2223  CG1 VAL A 142      83.054  32.141  39.249  0.00  0.00           C  
ATOM   2224 HG11 VAL A 142      83.988  32.070  39.853  0.00  0.00           H  
ATOM   2225 HG12 VAL A 142      83.024  33.140  38.777  0.00  0.00           H  
ATOM   2226 HG13 VAL A 142      82.199  32.046  39.944  0.00  0.00           H  
ATOM   2227  CG2 VAL A 142      83.071  29.641  38.835  0.00  0.00           C  
ATOM   2228 HG21 VAL A 142      83.946  29.559  39.519  0.00  0.00           H  
ATOM   2229 HG22 VAL A 142      82.146  29.455  39.431  0.00  0.00           H  
ATOM   2230 HG23 VAL A 142      83.163  28.840  38.066  0.00  0.00           H  
ATOM   2231  C   VAL A 142      81.830  30.255  36.131  0.00  0.00           C  
ATOM   2232  O   VAL A 142      82.633  30.439  35.215  0.00  0.00           O  
ATOM   2233  N   ASN A 143      80.958  29.228  36.108  0.00  0.00           N  
ATOM   2234  HN  ASN A 143      80.354  29.074  36.892  0.00  0.00           H  
ATOM   2235  CA  ASN A 143      80.869  28.274  35.011  0.00  0.00           C  
ATOM   2236  HA  ASN A 143      81.734  28.390  34.366  0.00  0.00           H  
ATOM   2237  CB  ASN A 143      80.794  26.825  35.525  0.00  0.00           C  
ATOM   2238  HB1 ASN A 143      80.079  26.721  36.359  0.00  0.00           H  
ATOM   2239  HB2 ASN A 143      80.504  26.131  34.708  0.00  0.00           H  
ATOM   2240  CG  ASN A 143      82.189  26.417  35.947  0.00  0.00           C  
ATOM   2241  OD1 ASN A 143      83.036  26.112  35.103  0.00  0.00           O  
ATOM   2242  ND2 ASN A 143      82.447  26.392  37.276  0.00  0.00           N  
ATOM   2243 HD21 ASN A 143      81.729  26.668  37.920  0.00  0.00           H  
ATOM   2244 HD22 ASN A 143      83.342  26.060  37.561  0.00  0.00           H  
ATOM   2245  C   ASN A 143      79.692  28.553  34.097  0.00  0.00           C  
ATOM   2246  O   ASN A 143      79.789  29.372  33.195  0.00  0.00           O  
ATOM   2247  N   GLN A 144      78.538  27.865  34.276  0.00  0.00           N  
ATOM   2248  HN  GLN A 144      78.417  27.235  35.048  0.00  0.00           H  
ATOM   2249  CA  GLN A 144      77.451  27.854  33.302  0.00  0.00           C  
ATOM   2250  HA  GLN A 144      77.869  27.515  32.370  0.00  0.00           H  
ATOM   2251  CB  GLN A 144      76.316  26.865  33.681  0.00  0.00           C  
ATOM   2252  HB1 GLN A 144      75.849  27.174  34.644  0.00  0.00           H  
ATOM   2253  HB2 GLN A 144      75.541  26.947  32.895  0.00  0.00           H  
ATOM   2254  CG  GLN A 144      76.714  25.369  33.722  0.00  0.00           C  
ATOM   2255  HG1 GLN A 144      75.811  24.781  33.459  0.00  0.00           H  
ATOM   2256  HG2 GLN A 144      77.491  25.163  32.948  0.00  0.00           H  
ATOM   2257  CD  GLN A 144      77.226  24.896  35.081  0.00  0.00           C  
ATOM   2258  OE1 GLN A 144      77.715  25.662  35.905  0.00  0.00           O  
ATOM   2259  NE2 GLN A 144      77.098  23.576  35.334  0.00  0.00           N  
ATOM   2260 HE21 GLN A 144      76.748  22.961  34.637  0.00  0.00           H  
ATOM   2261 HE22 GLN A 144      77.396  23.240  36.233  0.00  0.00           H  
ATOM   2262  C   GLN A 144      76.849  29.219  33.022  0.00  0.00           C  
ATOM   2263  O   GLN A 144      76.609  29.564  31.863  0.00  0.00           O  
ATOM   2264  N   TYR A 145      76.629  30.049  34.062  0.00  0.00           N  
ATOM   2265  HN  TYR A 145      76.856  29.763  34.981  0.00  0.00           H  
ATOM   2266  CA  TYR A 145      76.151  31.414  33.882  0.00  0.00           C  
ATOM   2267  HA  TYR A 145      75.198  31.406  33.377  0.00  0.00           H  
ATOM   2268  CB  TYR A 145      76.015  32.067  35.301  0.00  0.00           C  
ATOM   2269  HB1 TYR A 145      75.161  31.611  35.837  0.00  0.00           H  
ATOM   2270  HB2 TYR A 145      76.945  31.846  35.857  0.00  0.00           H  
ATOM   2271  CG  TYR A 145      75.852  33.575  35.279  0.00  0.00           C  
ATOM   2272  CD1 TYR A 145      74.606  34.155  35.055  0.00  0.00           C  
ATOM   2273  HD1 TYR A 145      73.731  33.528  34.992  0.00  0.00           H  
ATOM   2274  CE1 TYR A 145      74.504  35.534  34.823  0.00  0.00           C  
ATOM   2275  HE1 TYR A 145      73.539  35.966  34.577  0.00  0.00           H  
ATOM   2276  CZ  TYR A 145      75.638  36.343  34.854  0.00  0.00           C  
ATOM   2277  OH  TYR A 145      75.566  37.732  34.600  0.00  0.00           O  
ATOM   2278  HH  TYR A 145      76.459  38.070  34.665  0.00  0.00           H  
ATOM   2279  CD2 TYR A 145      76.982  34.405  35.360  0.00  0.00           C  
ATOM   2280  HD2 TYR A 145      77.967  33.973  35.505  0.00  0.00           H  
ATOM   2281  CE2 TYR A 145      76.880  35.784  35.138  0.00  0.00           C  
ATOM   2282  HE2 TYR A 145      77.776  36.391  35.160  0.00  0.00           H  
ATOM   2283  C   TYR A 145      77.116  32.241  33.034  0.00  0.00           C  
ATOM   2284  O   TYR A 145      76.714  32.906  32.075  0.00  0.00           O  
ATOM   2285  N   ARG A 146      78.418  32.192  33.367  0.00  0.00           N  
ATOM   2286  HN  ARG A 146      78.737  31.626  34.126  0.00  0.00           H  
ATOM   2287  CA  ARG A 146      79.428  32.948  32.669  0.00  0.00           C  
ATOM   2288  HA  ARG A 146      79.109  33.975  32.628  0.00  0.00           H  
ATOM   2289  CB  ARG A 146      80.773  32.860  33.401  0.00  0.00           C  
ATOM   2290  HB1 ARG A 146      80.637  33.191  34.451  0.00  0.00           H  
ATOM   2291  HB2 ARG A 146      81.111  31.803  33.421  0.00  0.00           H  
ATOM   2292  CG  ARG A 146      81.842  33.738  32.733  0.00  0.00           C  
ATOM   2293  HG1 ARG A 146      81.978  33.416  31.672  0.00  0.00           H  
ATOM   2294  HG2 ARG A 146      81.493  34.795  32.702  0.00  0.00           H  
ATOM   2295  CD  ARG A 146      83.226  33.720  33.374  0.00  0.00           C  
ATOM   2296  HD1 ARG A 146      83.938  34.344  32.788  0.00  0.00           H  
ATOM   2297  HD2 ARG A 146      83.189  34.102  34.414  0.00  0.00           H  
ATOM   2298  NE  ARG A 146      83.697  32.303  33.404  0.00  0.00           N  
ATOM   2299  HE  ARG A 146      83.377  31.672  34.108  0.00  0.00           H  
ATOM   2300  CZ  ARG A 146      84.296  31.666  32.383  0.00  0.00           C  
ATOM   2301  NH1 ARG A 146      84.535  32.185  31.190  0.00  0.00           N1+
ATOM   2302 HH11 ARG A 146      84.236  33.092  30.900  0.00  0.00           H  
ATOM   2303 HH12 ARG A 146      84.996  31.587  30.538  0.00  0.00           H  
ATOM   2304  NH2 ARG A 146      84.658  30.419  32.623  0.00  0.00           N  
ATOM   2305 HH21 ARG A 146      84.776  30.082  33.553  0.00  0.00           H  
ATOM   2306 HH22 ARG A 146      85.147  29.971  31.871  0.00  0.00           H  
ATOM   2307  C   ARG A 146      79.613  32.476  31.249  0.00  0.00           C  
ATOM   2308  O   ARG A 146      79.552  33.274  30.307  0.00  0.00           O  
ATOM   2309  N   LYS A 147      79.722  31.146  31.041  0.00  0.00           N  
ATOM   2310  HN  LYS A 147      79.752  30.528  31.822  0.00  0.00           H  
ATOM   2311  CA  LYS A 147      79.910  30.535  29.741  0.00  0.00           C  
ATOM   2312  HA  LYS A 147      80.814  30.941  29.315  0.00  0.00           H  
ATOM   2313  CB  LYS A 147      80.042  28.996  29.864  0.00  0.00           C  
ATOM   2314  HB1 LYS A 147      79.289  28.612  30.600  0.00  0.00           H  
ATOM   2315  HB2 LYS A 147      79.840  28.522  28.876  0.00  0.00           H  
ATOM   2316  CG  LYS A 147      81.458  28.559  30.266  0.00  0.00           C  
ATOM   2317  HG1 LYS A 147      82.130  28.952  29.482  0.00  0.00           H  
ATOM   2318  HG2 LYS A 147      81.770  29.034  31.224  0.00  0.00           H  
ATOM   2319  CD  LYS A 147      81.651  27.031  30.349  0.00  0.00           C  
ATOM   2320  HD1 LYS A 147      81.359  26.661  31.351  0.00  0.00           H  
ATOM   2321  HD2 LYS A 147      80.950  26.574  29.614  0.00  0.00           H  
ATOM   2322  CE  LYS A 147      83.062  26.531  29.962  0.00  0.00           C  
ATOM   2323  HE1 LYS A 147      83.061  25.420  29.854  0.00  0.00           H  
ATOM   2324  HE2 LYS A 147      83.373  26.981  28.999  0.00  0.00           H  
ATOM   2325  NZ  LYS A 147      84.066  26.881  30.965  0.00  0.00           N1+
ATOM   2326  HZ1 LYS A 147      84.688  27.604  30.549  0.00  0.00           H  
ATOM   2327  HZ2 LYS A 147      83.677  27.369  31.796  0.00  0.00           H  
ATOM   2328  HZ3 LYS A 147      84.713  26.116  31.243  0.00  0.00           H  
ATOM   2329  C   LYS A 147      78.780  30.894  28.797  0.00  0.00           C  
ATOM   2330  O   LYS A 147      79.031  31.294  27.664  0.00  0.00           O  
ATOM   2331  N   GLN A 148      77.514  30.835  29.245  0.00  0.00           N  
ATOM   2332  HN  GLN A 148      77.322  30.476  30.157  0.00  0.00           H  
ATOM   2333  CA  GLN A 148      76.386  31.314  28.490  0.00  0.00           C  
ATOM   2334  HA  GLN A 148      76.394  30.832  27.521  0.00  0.00           H  
ATOM   2335  CB  GLN A 148      75.076  30.966  29.199  0.00  0.00           C  
ATOM   2336  HB1 GLN A 148      75.120  31.338  30.248  0.00  0.00           H  
ATOM   2337  HB2 GLN A 148      74.229  31.478  28.693  0.00  0.00           H  
ATOM   2338  CG  GLN A 148      74.788  29.453  29.205  0.00  0.00           C  
ATOM   2339  HG1 GLN A 148      74.665  29.090  28.166  0.00  0.00           H  
ATOM   2340  HG2 GLN A 148      75.606  28.891  29.700  0.00  0.00           H  
ATOM   2341  CD  GLN A 148      73.485  29.215  29.943  0.00  0.00           C  
ATOM   2342  OE1 GLN A 148      72.648  30.119  30.036  0.00  0.00           O  
ATOM   2343  NE2 GLN A 148      73.298  28.005  30.477  0.00  0.00           N  
ATOM   2344 HE21 GLN A 148      73.932  27.259  30.285  0.00  0.00           H  
ATOM   2345 HE22 GLN A 148      72.411  27.829  30.923  0.00  0.00           H  
ATOM   2346  C   GLN A 148      76.372  32.813  28.227  0.00  0.00           C  
ATOM   2347  O   GLN A 148      76.046  33.268  27.128  0.00  0.00           O  
ATOM   2348  N   ALA A 149      76.721  33.649  29.223  0.00  0.00           N  
ATOM   2349  HN  ALA A 149      77.030  33.284  30.103  0.00  0.00           H  
ATOM   2350  CA  ALA A 149      76.749  35.099  29.079  0.00  0.00           C  
ATOM   2351  HA  ALA A 149      75.778  35.420  28.755  0.00  0.00           H  
ATOM   2352  CB  ALA A 149      77.092  35.735  30.436  0.00  0.00           C  
ATOM   2353  HB1 ALA A 149      77.063  36.845  30.364  0.00  0.00           H  
ATOM   2354  HB2 ALA A 149      76.343  35.420  31.211  0.00  0.00           H  
ATOM   2355  HB3 ALA A 149      78.097  35.424  30.791  0.00  0.00           H  
ATOM   2356  C   ALA A 149      77.749  35.565  28.022  0.00  0.00           C  
ATOM   2357  O   ALA A 149      77.438  36.390  27.163  0.00  0.00           O  
ATOM   2358  N   GLU A 150      78.954  34.984  28.046  0.00  0.00           N  
ATOM   2359  HN  GLU A 150      79.194  34.357  28.777  0.00  0.00           H  
ATOM   2360  CA  GLU A 150      79.977  35.150  27.030  0.00  0.00           C  
ATOM   2361  HA  GLU A 150      80.138  36.210  26.896  0.00  0.00           H  
ATOM   2362  CB  GLU A 150      81.285  34.512  27.544  0.00  0.00           C  
ATOM   2363  HB1 GLU A 150      81.145  33.431  27.727  0.00  0.00           H  
ATOM   2364  HB2 GLU A 150      82.069  34.616  26.759  0.00  0.00           H  
ATOM   2365  CG  GLU A 150      81.787  35.188  28.840  0.00  0.00           C  
ATOM   2366  HG1 GLU A 150      81.858  36.289  28.717  0.00  0.00           H  
ATOM   2367  HG2 GLU A 150      81.084  34.985  29.684  0.00  0.00           H  
ATOM   2368  CD  GLU A 150      83.154  34.690  29.262  0.00  0.00           C  
ATOM   2369  OE1 GLU A 150      83.873  34.104  28.419  0.00  0.00           O  
ATOM   2370  OE2 GLU A 150      83.509  34.915  30.440  0.00  0.00           O1-
ATOM   2371  C   GLU A 150      79.593  34.584  25.674  0.00  0.00           C  
ATOM   2372  O   GLU A 150      79.872  35.173  24.641  0.00  0.00           O  
ATOM   2373  N   ARG A 151      78.912  33.418  25.630  0.00  0.00           N  
ATOM   2374  HN  ARG A 151      78.771  32.919  26.482  0.00  0.00           H  
ATOM   2375  CA  ARG A 151      78.390  32.811  24.425  0.00  0.00           C  
ATOM   2376  HA  ARG A 151      79.216  32.656  23.751  0.00  0.00           H  
ATOM   2377  CB  ARG A 151      77.743  31.457  24.802  0.00  0.00           C  
ATOM   2378  HB1 ARG A 151      78.440  30.954  25.499  0.00  0.00           H  
ATOM   2379  HB2 ARG A 151      76.794  31.641  25.358  0.00  0.00           H  
ATOM   2380  CG  ARG A 151      77.494  30.453  23.666  0.00  0.00           C  
ATOM   2381  HG1 ARG A 151      76.984  30.967  22.828  0.00  0.00           H  
ATOM   2382  HG2 ARG A 151      78.474  30.089  23.291  0.00  0.00           H  
ATOM   2383  CD  ARG A 151      76.626  29.257  24.083  0.00  0.00           C  
ATOM   2384  HD1 ARG A 151      75.608  29.629  24.289  0.00  0.00           H  
ATOM   2385  HD2 ARG A 151      76.587  28.505  23.265  0.00  0.00           H  
ATOM   2386  NE  ARG A 151      77.198  28.604  25.332  0.00  0.00           N  
ATOM   2387  HE  ARG A 151      78.169  28.732  25.556  0.00  0.00           H  
ATOM   2388  CZ  ARG A 151      76.448  27.880  26.178  0.00  0.00           C  
ATOM   2389  NH1 ARG A 151      75.163  27.669  25.926  0.00  0.00           N1+
ATOM   2390 HH11 ARG A 151      74.745  28.064  25.108  0.00  0.00           H  
ATOM   2391 HH12 ARG A 151      74.580  27.226  26.601  0.00  0.00           H  
ATOM   2392  NH2 ARG A 151      76.960  27.367  27.297  0.00  0.00           N  
ATOM   2393 HH21 ARG A 151      77.940  27.465  27.480  0.00  0.00           H  
ATOM   2394 HH22 ARG A 151      76.361  26.832  27.891  0.00  0.00           H  
ATOM   2395  C   ARG A 151      77.358  33.692  23.699  0.00  0.00           C  
ATOM   2396  O   ARG A 151      77.390  33.829  22.479  0.00  0.00           O  
ATOM   2397  N   ASN A 152      76.447  34.317  24.473  0.00  0.00           N  
ATOM   2398  HN  ASN A 152      76.426  34.099  25.444  0.00  0.00           H  
ATOM   2399  CA  ASN A 152      75.501  35.327  24.016  0.00  0.00           C  
ATOM   2400  HA  ASN A 152      75.008  34.952  23.140  0.00  0.00           H  
ATOM   2401  CB  ASN A 152      74.465  35.662  25.132  0.00  0.00           C  
ATOM   2402  HB1 ASN A 152      74.980  35.788  26.109  0.00  0.00           H  
ATOM   2403  HB2 ASN A 152      73.916  36.597  24.883  0.00  0.00           H  
ATOM   2404  CG  ASN A 152      73.434  34.544  25.191  0.00  0.00           C  
ATOM   2405  OD1 ASN A 152      72.891  34.158  24.155  0.00  0.00           O  
ATOM   2406  ND2 ASN A 152      73.136  34.045  26.413  0.00  0.00           N  
ATOM   2407 HD21 ASN A 152      73.517  34.459  27.241  0.00  0.00           H  
ATOM   2408 HD22 ASN A 152      72.542  33.240  26.469  0.00  0.00           H  
ATOM   2409  C   ASN A 152      76.157  36.631  23.570  0.00  0.00           C  
ATOM   2410  O   ASN A 152      75.757  37.216  22.571  0.00  0.00           O  
ATOM   2411  N   TYR A 153      77.185  37.112  24.303  0.00  0.00           N  
ATOM   2412  HN  TYR A 153      77.483  36.626  25.122  0.00  0.00           H  
ATOM   2413  CA  TYR A 153      77.833  38.386  24.035  0.00  0.00           C  
ATOM   2414  HA  TYR A 153      77.454  38.821  23.117  0.00  0.00           H  
ATOM   2415  CB  TYR A 153      77.552  39.367  25.205  0.00  0.00           C  
ATOM   2416  HB1 TYR A 153      77.922  38.922  26.153  0.00  0.00           H  
ATOM   2417  HB2 TYR A 153      78.083  40.321  25.020  0.00  0.00           H  
ATOM   2418  CG  TYR A 153      76.094  39.695  25.353  0.00  0.00           C  
ATOM   2419  CD1 TYR A 153      75.502  40.639  24.504  0.00  0.00           C  
ATOM   2420  HD1 TYR A 153      76.093  41.091  23.720  0.00  0.00           H  
ATOM   2421  CE1 TYR A 153      74.160  41.019  24.691  0.00  0.00           C  
ATOM   2422  HE1 TYR A 153      73.720  41.764  24.052  0.00  0.00           H  
ATOM   2423  CZ  TYR A 153      73.411  40.435  25.708  0.00  0.00           C  
ATOM   2424  OH  TYR A 153      72.079  40.866  25.905  0.00  0.00           O  
ATOM   2425  HH  TYR A 153      71.905  40.805  26.845  0.00  0.00           H  
ATOM   2426  CD2 TYR A 153      75.326  39.111  26.379  0.00  0.00           C  
ATOM   2427  HD2 TYR A 153      75.775  38.386  27.038  0.00  0.00           H  
ATOM   2428  CE2 TYR A 153      73.983  39.482  26.556  0.00  0.00           C  
ATOM   2429  HE2 TYR A 153      73.402  39.029  27.341  0.00  0.00           H  
ATOM   2430  C   TYR A 153      79.353  38.258  23.877  0.00  0.00           C  
ATOM   2431  O   TYR A 153      80.076  38.665  24.801  0.00  0.00           O  
ATOM   2432  N   PRO A 154      79.931  37.760  22.774  0.00  0.00           N  
ATOM   2433  CD  PRO A 154      79.178  37.201  21.641  0.00  0.00           C  
ATOM   2434  HD1 PRO A 154      78.947  38.028  20.929  0.00  0.00           H  
ATOM   2435  HD2 PRO A 154      78.244  36.695  21.947  0.00  0.00           H  
ATOM   2436  CA  PRO A 154      81.343  37.401  22.686  0.00  0.00           C  
ATOM   2437  HA  PRO A 154      81.534  36.685  23.478  0.00  0.00           H  
ATOM   2438  CB  PRO A 154      81.499  36.789  21.288  0.00  0.00           C  
ATOM   2439  HB1 PRO A 154      81.709  37.569  20.534  0.00  0.00           H  
ATOM   2440  HB2 PRO A 154      82.306  36.025  21.254  0.00  0.00           H  
ATOM   2441  CG  PRO A 154      80.123  36.187  21.006  0.00  0.00           C  
ATOM   2442  HG1 PRO A 154      79.927  36.033  19.928  0.00  0.00           H  
ATOM   2443  HG2 PRO A 154      80.024  35.218  21.549  0.00  0.00           H  
ATOM   2444  C   PRO A 154      82.336  38.529  22.898  0.00  0.00           C  
ATOM   2445  O   PRO A 154      83.469  38.259  23.292  0.00  0.00           O  
ATOM   2446  N   GLN A 155      81.954  39.786  22.608  0.00  0.00           N  
ATOM   2447  HN  GLN A 155      81.021  39.958  22.303  0.00  0.00           H  
ATOM   2448  CA  GLN A 155      82.835  40.933  22.720  0.00  0.00           C  
ATOM   2449  HA  GLN A 155      83.868  40.621  22.725  0.00  0.00           H  
ATOM   2450  CB  GLN A 155      82.620  41.929  21.528  0.00  0.00           C  
ATOM   2451  HB1 GLN A 155      81.538  42.140  21.415  0.00  0.00           H  
ATOM   2452  HB2 GLN A 155      83.105  42.893  21.784  0.00  0.00           H  
ATOM   2453  CG  GLN A 155      83.215  41.500  20.166  0.00  0.00           C  
ATOM   2454  HG1 GLN A 155      83.135  42.338  19.445  0.00  0.00           H  
ATOM   2455  HG2 GLN A 155      84.298  41.259  20.290  0.00  0.00           H  
ATOM   2456  CD  GLN A 155      82.571  40.274  19.512  0.00  0.00           C  
ATOM   2457  OE1 GLN A 155      83.218  39.248  19.301  0.00  0.00           O  
ATOM   2458  NE2 GLN A 155      81.268  40.383  19.150  0.00  0.00           N  
ATOM   2459 HE21 GLN A 155      80.801  41.260  19.211  0.00  0.00           H  
ATOM   2460 HE22 GLN A 155      80.852  39.589  18.715  0.00  0.00           H  
ATOM   2461  C   GLN A 155      82.607  41.684  24.029  0.00  0.00           C  
ATOM   2462  O   GLN A 155      83.220  42.719  24.273  0.00  0.00           O  
ATOM   2463  N   ALA A 156      81.726  41.179  24.926  0.00  0.00           N  
ATOM   2464  HN  ALA A 156      81.242  40.335  24.730  0.00  0.00           H  
ATOM   2465  CA  ALA A 156      81.419  41.840  26.186  0.00  0.00           C  
ATOM   2466  HA  ALA A 156      82.073  42.695  26.320  0.00  0.00           H  
ATOM   2467  CB  ALA A 156      79.975  42.348  26.203  0.00  0.00           C  
ATOM   2468  HB1 ALA A 156      79.776  42.938  27.124  0.00  0.00           H  
ATOM   2469  HB2 ALA A 156      79.795  43.005  25.323  0.00  0.00           H  
ATOM   2470  HB3 ALA A 156      79.261  41.502  26.180  0.00  0.00           H  
ATOM   2471  C   ALA A 156      81.663  40.954  27.387  0.00  0.00           C  
ATOM   2472  O   ALA A 156      81.088  41.142  28.460  0.00  0.00           O  
ATOM   2473  N   LYS A 157      82.590  39.991  27.263  0.00  0.00           N  
ATOM   2474  HN  LYS A 157      83.065  39.883  26.391  0.00  0.00           H  
ATOM   2475  CA  LYS A 157      83.033  39.117  28.333  0.00  0.00           C  
ATOM   2476  HA  LYS A 157      82.210  38.491  28.639  0.00  0.00           H  
ATOM   2477  CB  LYS A 157      84.198  38.245  27.808  0.00  0.00           C  
ATOM   2478  HB1 LYS A 157      85.000  38.940  27.461  0.00  0.00           H  
ATOM   2479  HB2 LYS A 157      84.587  37.630  28.647  0.00  0.00           H  
ATOM   2480  CG  LYS A 157      83.928  37.300  26.632  0.00  0.00           C  
ATOM   2481  HG1 LYS A 157      83.014  36.703  26.839  0.00  0.00           H  
ATOM   2482  HG2 LYS A 157      83.747  37.887  25.701  0.00  0.00           H  
ATOM   2483  CD  LYS A 157      85.124  36.349  26.457  0.00  0.00           C  
ATOM   2484  HD1 LYS A 157      86.048  36.936  26.249  0.00  0.00           H  
ATOM   2485  HD2 LYS A 157      85.273  35.853  27.447  0.00  0.00           H  
ATOM   2486  CE  LYS A 157      84.977  35.215  25.430  0.00  0.00           C  
ATOM   2487  HE1 LYS A 157      85.486  34.311  25.809  0.00  0.00           H  
ATOM   2488  HE2 LYS A 157      83.907  34.987  25.268  0.00  0.00           H  
ATOM   2489  NZ  LYS A 157      85.606  35.588  24.156  0.00  0.00           N1+
ATOM   2490  HZ1 LYS A 157      85.307  34.954  23.389  0.00  0.00           H  
ATOM   2491  HZ2 LYS A 157      85.407  36.576  23.885  0.00  0.00           H  
ATOM   2492  HZ3 LYS A 157      86.637  35.506  24.230  0.00  0.00           H  
ATOM   2493  C   LYS A 157      83.535  39.874  29.568  0.00  0.00           C  
ATOM   2494  O   LYS A 157      83.295  39.474  30.711  0.00  0.00           O  
ATOM   2495  N   LYS A 158      84.225  41.029  29.382  0.00  0.00           N  
ATOM   2496  HN  LYS A 158      84.457  41.308  28.459  0.00  0.00           H  
ATOM   2497  CA  LYS A 158      84.694  41.895  30.456  0.00  0.00           C  
ATOM   2498  HA  LYS A 158      85.283  41.262  31.105  0.00  0.00           H  
ATOM   2499  CB  LYS A 158      85.663  42.982  29.938  0.00  0.00           C  
ATOM   2500  HB1 LYS A 158      86.234  43.428  30.783  0.00  0.00           H  
ATOM   2501  HB2 LYS A 158      86.413  42.456  29.315  0.00  0.00           H  
ATOM   2502  CG  LYS A 158      85.098  44.126  29.070  0.00  0.00           C  
ATOM   2503  HG1 LYS A 158      85.922  44.391  28.373  0.00  0.00           H  
ATOM   2504  HG2 LYS A 158      84.267  43.767  28.425  0.00  0.00           H  
ATOM   2505  CD  LYS A 158      84.723  45.404  29.838  0.00  0.00           C  
ATOM   2506  HD1 LYS A 158      83.717  45.257  30.284  0.00  0.00           H  
ATOM   2507  HD2 LYS A 158      85.436  45.542  30.674  0.00  0.00           H  
ATOM   2508  CE  LYS A 158      84.708  46.692  28.985  0.00  0.00           C  
ATOM   2509  HE1 LYS A 158      84.203  46.496  28.019  0.00  0.00           H  
ATOM   2510  HE2 LYS A 158      84.164  47.499  29.517  0.00  0.00           H  
ATOM   2511  NZ  LYS A 158      86.072  47.182  28.696  0.00  0.00           N1+
ATOM   2512  HZ1 LYS A 158      86.092  48.011  28.084  0.00  0.00           H  
ATOM   2513  HZ2 LYS A 158      86.636  47.359  29.553  0.00  0.00           H  
ATOM   2514  HZ3 LYS A 158      86.634  46.476  28.185  0.00  0.00           H  
ATOM   2515  C   LYS A 158      83.595  42.488  31.332  0.00  0.00           C  
ATOM   2516  O   LYS A 158      83.791  42.722  32.530  0.00  0.00           O  
ATOM   2517  N   VAL A 159      82.390  42.708  30.768  0.00  0.00           N  
ATOM   2518  HN  VAL A 159      82.246  42.454  29.820  0.00  0.00           H  
ATOM   2519  CA  VAL A 159      81.220  43.190  31.494  0.00  0.00           C  
ATOM   2520  HA  VAL A 159      81.476  44.113  31.990  0.00  0.00           H  
ATOM   2521  CB  VAL A 159      80.052  43.428  30.531  0.00  0.00           C  
ATOM   2522  HB  VAL A 159      79.807  42.495  29.984  0.00  0.00           H  
ATOM   2523  CG1 VAL A 159      78.793  43.910  31.267  0.00  0.00           C  
ATOM   2524 HG11 VAL A 159      77.997  44.152  30.532  0.00  0.00           H  
ATOM   2525 HG12 VAL A 159      78.393  43.119  31.942  0.00  0.00           H  
ATOM   2526 HG13 VAL A 159      79.010  44.823  31.854  0.00  0.00           H  
ATOM   2527  CG2 VAL A 159      80.478  44.489  29.496  0.00  0.00           C  
ATOM   2528 HG21 VAL A 159      79.632  44.721  28.820  0.00  0.00           H  
ATOM   2529 HG22 VAL A 159      80.783  45.424  30.002  0.00  0.00           H  
ATOM   2530 HG23 VAL A 159      81.327  44.135  28.871  0.00  0.00           H  
ATOM   2531  C   VAL A 159      80.785  42.199  32.559  0.00  0.00           C  
ATOM   2532  O   VAL A 159      80.539  42.549  33.710  0.00  0.00           O  
ATOM   2533  N   PHE A 160      80.742  40.907  32.173  0.00  0.00           N  
ATOM   2534  HN  PHE A 160      80.948  40.668  31.232  0.00  0.00           H  
ATOM   2535  CA  PHE A 160      80.436  39.787  33.037  0.00  0.00           C  
ATOM   2536  HA  PHE A 160      79.567  40.051  33.622  0.00  0.00           H  
ATOM   2537  CB  PHE A 160      80.121  38.512  32.211  0.00  0.00           C  
ATOM   2538  HB1 PHE A 160      80.949  38.258  31.527  0.00  0.00           H  
ATOM   2539  HB2 PHE A 160      79.902  37.642  32.875  0.00  0.00           H  
ATOM   2540  CG  PHE A 160      78.884  38.821  31.418  0.00  0.00           C  
ATOM   2541  CD1 PHE A 160      77.667  39.013  32.075  0.00  0.00           C  
ATOM   2542  HD1 PHE A 160      77.604  38.865  33.146  0.00  0.00           H  
ATOM   2543  CE1 PHE A 160      76.529  39.433  31.381  0.00  0.00           C  
ATOM   2544  HE1 PHE A 160      75.595  39.586  31.907  0.00  0.00           H  
ATOM   2545  CZ  PHE A 160      76.598  39.650  30.000  0.00  0.00           C  
ATOM   2546  HZ  PHE A 160      75.727  39.961  29.445  0.00  0.00           H  
ATOM   2547  CD2 PHE A 160      78.944  39.028  30.027  0.00  0.00           C  
ATOM   2548  HD2 PHE A 160      79.882  38.894  29.502  0.00  0.00           H  
ATOM   2549  CE2 PHE A 160      77.806  39.438  29.323  0.00  0.00           C  
ATOM   2550  HE2 PHE A 160      77.869  39.606  28.252  0.00  0.00           H  
ATOM   2551  C   PHE A 160      81.514  39.538  34.081  0.00  0.00           C  
ATOM   2552  O   PHE A 160      81.193  39.318  35.243  0.00  0.00           O  
ATOM   2553  N   ARG A 161      82.801  39.687  33.724  0.00  0.00           N  
ATOM   2554  HN  ARG A 161      83.035  39.757  32.752  0.00  0.00           H  
ATOM   2555  CA  ARG A 161      83.907  39.648  34.666  0.00  0.00           C  
ATOM   2556  HA  ARG A 161      83.927  38.669  35.128  0.00  0.00           H  
ATOM   2557  CB  ARG A 161      85.261  39.958  33.958  0.00  0.00           C  
ATOM   2558  HB1 ARG A 161      85.061  40.463  32.997  0.00  0.00           H  
ATOM   2559  HB2 ARG A 161      85.878  40.654  34.572  0.00  0.00           H  
ATOM   2560  CG  ARG A 161      86.129  38.714  33.715  0.00  0.00           C  
ATOM   2561  HG1 ARG A 161      85.980  38.025  34.578  0.00  0.00           H  
ATOM   2562  HG2 ARG A 161      85.797  38.169  32.809  0.00  0.00           H  
ATOM   2563  CD  ARG A 161      87.636  39.025  33.676  0.00  0.00           C  
ATOM   2564  HD1 ARG A 161      87.936  39.730  34.482  0.00  0.00           H  
ATOM   2565  HD2 ARG A 161      88.185  38.070  33.824  0.00  0.00           H  
ATOM   2566  NE  ARG A 161      88.024  39.535  32.322  0.00  0.00           N  
ATOM   2567  HE  ARG A 161      88.045  38.874  31.574  0.00  0.00           H  
ATOM   2568  CZ  ARG A 161      88.683  40.670  32.056  0.00  0.00           C  
ATOM   2569  NH1 ARG A 161      88.720  41.702  32.893  0.00  0.00           N1+
ATOM   2570 HH11 ARG A 161      88.297  41.611  33.786  0.00  0.00           H  
ATOM   2571 HH12 ARG A 161      89.293  42.466  32.598  0.00  0.00           H  
ATOM   2572  NH2 ARG A 161      89.356  40.792  30.911  0.00  0.00           N  
ATOM   2573 HH21 ARG A 161      89.407  40.071  30.222  0.00  0.00           H  
ATOM   2574 HH22 ARG A 161      89.357  41.681  30.449  0.00  0.00           H  
ATOM   2575  C   ARG A 161      83.766  40.669  35.785  0.00  0.00           C  
ATOM   2576  O   ARG A 161      83.895  40.363  36.965  0.00  0.00           O  
ATOM   2577  N   LYS A 162      83.443  41.936  35.444  0.00  0.00           N  
ATOM   2578  HN  LYS A 162      83.356  42.173  34.484  0.00  0.00           H  
ATOM   2579  CA  LYS A 162      83.211  42.967  36.433  0.00  0.00           C  
ATOM   2580  HA  LYS A 162      84.056  42.975  37.098  0.00  0.00           H  
ATOM   2581  CB  LYS A 162      83.136  44.345  35.731  0.00  0.00           C  
ATOM   2582  HB1 LYS A 162      84.132  44.581  35.304  0.00  0.00           H  
ATOM   2583  HB2 LYS A 162      82.442  44.247  34.875  0.00  0.00           H  
ATOM   2584  CG  LYS A 162      82.632  45.523  36.600  0.00  0.00           C  
ATOM   2585  HG1 LYS A 162      82.512  46.420  35.949  0.00  0.00           H  
ATOM   2586  HG2 LYS A 162      81.606  45.266  36.948  0.00  0.00           H  
ATOM   2587  CD  LYS A 162      83.487  45.882  37.825  0.00  0.00           C  
ATOM   2588  HD1 LYS A 162      82.827  46.429  38.528  0.00  0.00           H  
ATOM   2589  HD2 LYS A 162      83.807  44.946  38.325  0.00  0.00           H  
ATOM   2590  CE  LYS A 162      84.698  46.761  37.495  0.00  0.00           C  
ATOM   2591  HE1 LYS A 162      85.367  46.265  36.763  0.00  0.00           H  
ATOM   2592  HE2 LYS A 162      84.358  47.737  37.065  0.00  0.00           H  
ATOM   2593  NZ  LYS A 162      85.473  47.040  38.730  0.00  0.00           N1+
ATOM   2594  HZ1 LYS A 162      86.236  47.716  38.524  0.00  0.00           H  
ATOM   2595  HZ2 LYS A 162      84.835  47.446  39.443  0.00  0.00           H  
ATOM   2596  HZ3 LYS A 162      85.882  46.164  39.090  0.00  0.00           H  
ATOM   2597  C   LYS A 162      81.989  42.699  37.311  0.00  0.00           C  
ATOM   2598  O   LYS A 162      82.064  42.863  38.530  0.00  0.00           O  
ATOM   2599  N   LEU A 163      80.859  42.239  36.729  0.00  0.00           N  
ATOM   2600  HN  LEU A 163      80.804  42.117  35.740  0.00  0.00           H  
ATOM   2601  CA  LEU A 163      79.677  41.851  37.497  0.00  0.00           C  
ATOM   2602  HA  LEU A 163      79.354  42.700  38.087  0.00  0.00           H  
ATOM   2603  CB  LEU A 163      78.544  41.390  36.545  0.00  0.00           C  
ATOM   2604  HB1 LEU A 163      78.975  40.692  35.803  0.00  0.00           H  
ATOM   2605  HB2 LEU A 163      77.772  40.825  37.110  0.00  0.00           H  
ATOM   2606  CG  LEU A 163      77.811  42.523  35.806  0.00  0.00           C  
ATOM   2607  HG  LEU A 163      78.573  43.228  35.420  0.00  0.00           H  
ATOM   2608  CD1 LEU A 163      77.048  41.944  34.603  0.00  0.00           C  
ATOM   2609 HD11 LEU A 163      76.548  42.749  34.033  0.00  0.00           H  
ATOM   2610 HD12 LEU A 163      77.749  41.428  33.909  0.00  0.00           H  
ATOM   2611 HD13 LEU A 163      76.280  41.218  34.939  0.00  0.00           H  
ATOM   2612  CD2 LEU A 163      76.851  43.268  36.741  0.00  0.00           C  
ATOM   2613 HD21 LEU A 163      76.305  44.081  36.212  0.00  0.00           H  
ATOM   2614 HD22 LEU A 163      76.083  42.562  37.147  0.00  0.00           H  
ATOM   2615 HD23 LEU A 163      77.392  43.714  37.606  0.00  0.00           H  
ATOM   2616  C   LEU A 163      79.931  40.715  38.468  0.00  0.00           C  
ATOM   2617  O   LEU A 163      79.598  40.805  39.650  0.00  0.00           O  
ATOM   2618  N   LEU A 164      80.578  39.629  38.007  0.00  0.00           N  
ATOM   2619  HN  LEU A 164      80.852  39.560  37.045  0.00  0.00           H  
ATOM   2620  CA  LEU A 164      80.911  38.484  38.837  0.00  0.00           C  
ATOM   2621  HA  LEU A 164      80.017  38.188  39.363  0.00  0.00           H  
ATOM   2622  CB  LEU A 164      81.415  37.306  37.987  0.00  0.00           C  
ATOM   2623  HB1 LEU A 164      82.259  37.641  37.341  0.00  0.00           H  
ATOM   2624  HB2 LEU A 164      81.806  36.501  38.647  0.00  0.00           H  
ATOM   2625  CG  LEU A 164      80.325  36.665  37.094  0.00  0.00           C  
ATOM   2626  HG  LEU A 164      79.935  37.440  36.395  0.00  0.00           H  
ATOM   2627  CD1 LEU A 164      80.919  35.538  36.254  0.00  0.00           C  
ATOM   2628 HD11 LEU A 164      80.139  35.090  35.599  0.00  0.00           H  
ATOM   2629 HD12 LEU A 164      81.743  35.913  35.608  0.00  0.00           H  
ATOM   2630 HD13 LEU A 164      81.310  34.723  36.903  0.00  0.00           H  
ATOM   2631  CD2 LEU A 164      79.155  36.148  37.943  0.00  0.00           C  
ATOM   2632 HD21 LEU A 164      78.516  35.471  37.359  0.00  0.00           H  
ATOM   2633 HD22 LEU A 164      79.554  35.583  38.812  0.00  0.00           H  
ATOM   2634 HD23 LEU A 164      78.530  36.984  38.325  0.00  0.00           H  
ATOM   2635  C   LEU A 164      81.915  38.804  39.921  0.00  0.00           C  
ATOM   2636  O   LEU A 164      81.684  38.485  41.083  0.00  0.00           O  
ATOM   2637  N   SER A 165      83.007  39.522  39.603  0.00  0.00           N  
ATOM   2638  HN  SER A 165      83.230  39.742  38.661  0.00  0.00           H  
ATOM   2639  CA  SER A 165      84.000  39.902  40.606  0.00  0.00           C  
ATOM   2640  HA  SER A 165      84.321  38.996  41.096  0.00  0.00           H  
ATOM   2641  CB  SER A 165      85.252  40.571  39.997  0.00  0.00           C  
ATOM   2642  HB1 SER A 165      84.941  41.447  39.386  0.00  0.00           H  
ATOM   2643  HB2 SER A 165      85.934  40.898  40.802  0.00  0.00           H  
ATOM   2644  OG  SER A 165      85.945  39.645  39.174  0.00  0.00           O  
ATOM   2645  HG1 SER A 165      86.749  40.060  38.849  0.00  0.00           H  
ATOM   2646  C   SER A 165      83.450  40.800  41.697  0.00  0.00           C  
ATOM   2647  O   SER A 165      83.748  40.615  42.865  0.00  0.00           O  
ATOM   2648  N   VAL A 166      82.590  41.783  41.359  0.00  0.00           N  
ATOM   2649  HN  VAL A 166      82.333  41.949  40.411  0.00  0.00           H  
ATOM   2650  CA  VAL A 166      81.910  42.580  42.392  0.00  0.00           C  
ATOM   2651  HA  VAL A 166      82.652  42.937  43.086  0.00  0.00           H  
ATOM   2652  CB  VAL A 166      81.217  43.793  41.773  0.00  0.00           C  
ATOM   2653  HB  VAL A 166      80.564  43.456  40.938  0.00  0.00           H  
ATOM   2654  CG1 VAL A 166      80.358  44.548  42.806  0.00  0.00           C  
ATOM   2655 HG11 VAL A 166      79.937  45.474  42.357  0.00  0.00           H  
ATOM   2656 HG12 VAL A 166      79.504  43.932  43.164  0.00  0.00           H  
ATOM   2657 HG13 VAL A 166      80.971  44.836  43.692  0.00  0.00           H  
ATOM   2658  CG2 VAL A 166      82.297  44.741  41.235  0.00  0.00           C  
ATOM   2659 HG21 VAL A 166      81.827  45.636  40.786  0.00  0.00           H  
ATOM   2660 HG22 VAL A 166      82.969  45.068  42.060  0.00  0.00           H  
ATOM   2661 HG23 VAL A 166      82.916  44.234  40.452  0.00  0.00           H  
ATOM   2662  C   VAL A 166      80.942  41.734  43.220  0.00  0.00           C  
ATOM   2663  O   VAL A 166      80.959  41.797  44.450  0.00  0.00           O  
ATOM   2664  N   HIS A 167      80.115  40.886  42.576  0.00  0.00           N  
ATOM   2665  HN  HIS A 167      80.119  40.833  41.576  0.00  0.00           H  
ATOM   2666  CA  HIS A 167      79.166  40.010  43.264  0.00  0.00           C  
ATOM   2667  HA  HIS A 167      78.495  40.616  43.847  0.00  0.00           H  
ATOM   2668  CB  HIS A 167      78.365  39.221  42.191  0.00  0.00           C  
ATOM   2669  HB1 HIS A 167      77.856  39.936  41.522  0.00  0.00           H  
ATOM   2670  HB2 HIS A 167      79.067  38.625  41.568  0.00  0.00           H  
ATOM   2671  ND1 HIS A 167      76.038  38.724  42.906  0.00  0.00           N  
ATOM   2672  CG  HIS A 167      77.336  38.285  42.729  0.00  0.00           C  
ATOM   2673  CE1 HIS A 167      75.379  37.680  43.352  0.00  0.00           C  
ATOM   2674  HE1 HIS A 167      74.310  37.672  43.598  0.00  0.00           H  
ATOM   2675  NE2 HIS A 167      76.168  36.596  43.470  0.00  0.00           N  
ATOM   2676  HE2 HIS A 167      75.887  35.675  43.754  0.00  0.00           H  
ATOM   2677  CD2 HIS A 167      77.428  36.976  43.082  0.00  0.00           C  
ATOM   2678  HD2 HIS A 167      78.293  36.323  43.058  0.00  0.00           H  
ATOM   2679  C   HIS A 167      79.820  39.007  44.203  0.00  0.00           C  
ATOM   2680  O   HIS A 167      79.477  38.907  45.375  0.00  0.00           O  
ATOM   2681  N   LEU A 168      80.832  38.264  43.718  0.00  0.00           N  
ATOM   2682  HN  LEU A 168      81.146  38.385  42.776  0.00  0.00           H  
ATOM   2683  CA  LEU A 168      81.515  37.242  44.486  0.00  0.00           C  
ATOM   2684  HA  LEU A 168      80.773  36.576  44.893  0.00  0.00           H  
ATOM   2685  CB  LEU A 168      82.486  36.427  43.582  0.00  0.00           C  
ATOM   2686  HB1 LEU A 168      83.188  37.141  43.097  0.00  0.00           H  
ATOM   2687  HB2 LEU A 168      83.085  35.733  44.201  0.00  0.00           H  
ATOM   2688  CG  LEU A 168      81.786  35.609  42.479  0.00  0.00           C  
ATOM   2689  HG  LEU A 168      81.117  36.273  41.901  0.00  0.00           H  
ATOM   2690  CD1 LEU A 168      82.835  35.045  41.504  0.00  0.00           C  
ATOM   2691 HD11 LEU A 168      82.334  34.489  40.688  0.00  0.00           H  
ATOM   2692 HD12 LEU A 168      83.425  35.869  41.058  0.00  0.00           H  
ATOM   2693 HD13 LEU A 168      83.523  34.351  42.031  0.00  0.00           H  
ATOM   2694  CD2 LEU A 168      80.939  34.464  43.056  0.00  0.00           C  
ATOM   2695 HD21 LEU A 168      80.508  33.848  42.241  0.00  0.00           H  
ATOM   2696 HD22 LEU A 168      81.577  33.820  43.684  0.00  0.00           H  
ATOM   2697 HD23 LEU A 168      80.109  34.858  43.680  0.00  0.00           H  
ATOM   2698  C   LEU A 168      82.288  37.780  45.671  0.00  0.00           C  
ATOM   2699  O   LEU A 168      82.209  37.222  46.773  0.00  0.00           O  
ATOM   2700  N   VAL A 169      83.029  38.886  45.504  0.00  0.00           N  
ATOM   2701  HN  VAL A 169      83.099  39.334  44.613  0.00  0.00           H  
ATOM   2702  CA  VAL A 169      83.750  39.494  46.598  0.00  0.00           C  
ATOM   2703  HA  VAL A 169      84.309  38.719  47.097  0.00  0.00           H  
ATOM   2704  CB  VAL A 169      84.749  40.550  46.130  0.00  0.00           C  
ATOM   2705  HB  VAL A 169      84.209  41.365  45.611  0.00  0.00           H  
ATOM   2706  CG1 VAL A 169      85.551  41.100  47.324  0.00  0.00           C  
ATOM   2707 HG11 VAL A 169      86.274  41.865  46.977  0.00  0.00           H  
ATOM   2708 HG12 VAL A 169      84.883  41.566  48.076  0.00  0.00           H  
ATOM   2709 HG13 VAL A 169      86.111  40.285  47.822  0.00  0.00           H  
ATOM   2710  CG2 VAL A 169      85.759  39.907  45.155  0.00  0.00           C  
ATOM   2711 HG21 VAL A 169      86.450  40.681  44.760  0.00  0.00           H  
ATOM   2712 HG22 VAL A 169      86.357  39.143  45.693  0.00  0.00           H  
ATOM   2713 HG23 VAL A 169      85.256  39.411  44.290  0.00  0.00           H  
ATOM   2714  C   VAL A 169      82.811  40.089  47.652  0.00  0.00           C  
ATOM   2715  O   VAL A 169      82.971  39.813  48.832  0.00  0.00           O  
ATOM   2716  N   LEU A 170      81.773  40.860  47.257  0.00  0.00           N  
ATOM   2717  HN  LEU A 170      81.605  41.066  46.297  0.00  0.00           H  
ATOM   2718  CA  LEU A 170      80.845  41.444  48.221  0.00  0.00           C  
ATOM   2719  HA  LEU A 170      81.425  41.971  48.966  0.00  0.00           H  
ATOM   2720  CB  LEU A 170      79.843  42.415  47.555  0.00  0.00           C  
ATOM   2721  HB1 LEU A 170      79.382  41.899  46.689  0.00  0.00           H  
ATOM   2722  HB2 LEU A 170      79.034  42.680  48.269  0.00  0.00           H  
ATOM   2723  CG  LEU A 170      80.449  43.748  47.069  0.00  0.00           C  
ATOM   2724  HG  LEU A 170      81.297  43.514  46.383  0.00  0.00           H  
ATOM   2725  CD1 LEU A 170      79.399  44.519  46.273  0.00  0.00           C  
ATOM   2726 HD11 LEU A 170      79.838  45.441  45.828  0.00  0.00           H  
ATOM   2727 HD12 LEU A 170      78.988  43.894  45.446  0.00  0.00           H  
ATOM   2728 HD13 LEU A 170      78.550  44.814  46.937  0.00  0.00           H  
ATOM   2729  CD2 LEU A 170      80.989  44.606  48.223  0.00  0.00           C  
ATOM   2730 HD21 LEU A 170      81.369  45.568  47.838  0.00  0.00           H  
ATOM   2731 HD22 LEU A 170      80.172  44.811  48.957  0.00  0.00           H  
ATOM   2732 HD23 LEU A 170      81.817  44.094  48.749  0.00  0.00           H  
ATOM   2733  C   LEU A 170      80.037  40.429  48.998  0.00  0.00           C  
ATOM   2734  O   LEU A 170      79.863  40.551  50.209  0.00  0.00           O  
ATOM   2735  N   TRP A 171      79.511  39.394  48.324  0.00  0.00           N  
ATOM   2736  HN  TRP A 171      79.646  39.303  47.333  0.00  0.00           H  
ATOM   2737  CA  TRP A 171      78.673  38.379  48.941  0.00  0.00           C  
ATOM   2738  HA  TRP A 171      77.942  38.885  49.544  0.00  0.00           H  
ATOM   2739  CB  TRP A 171      77.903  37.541  47.897  0.00  0.00           C  
ATOM   2740  HB1 TRP A 171      78.612  37.164  47.134  0.00  0.00           H  
ATOM   2741  HB2 TRP A 171      77.443  36.658  48.402  0.00  0.00           H  
ATOM   2742  CG  TRP A 171      76.792  38.320  47.202  0.00  0.00           C  
ATOM   2743  CD1 TRP A 171      76.779  39.629  46.769  0.00  0.00           C  
ATOM   2744  HD1 TRP A 171      77.605  40.316  46.843  0.00  0.00           H  
ATOM   2745  NE1 TRP A 171      75.578  39.928  46.196  0.00  0.00           N  
ATOM   2746  HE1 TRP A 171      75.368  40.775  45.745  0.00  0.00           H  
ATOM   2747  CE2 TRP A 171      74.777  38.812  46.214  0.00  0.00           C  
ATOM   2748  CD2 TRP A 171      75.499  37.779  46.851  0.00  0.00           C  
ATOM   2749  CE3 TRP A 171      74.940  36.515  47.018  0.00  0.00           C  
ATOM   2750  HE3 TRP A 171      75.459  35.720  47.536  0.00  0.00           H  
ATOM   2751  CZ3 TRP A 171      73.658  36.304  46.496  0.00  0.00           C  
ATOM   2752  HZ3 TRP A 171      73.216  35.320  46.580  0.00  0.00           H  
ATOM   2753  CZ2 TRP A 171      73.505  38.601  45.722  0.00  0.00           C  
ATOM   2754  HZ2 TRP A 171      72.956  39.396  45.233  0.00  0.00           H  
ATOM   2755  CH2 TRP A 171      72.947  37.327  45.858  0.00  0.00           C  
ATOM   2756  HH2 TRP A 171      71.965  37.127  45.464  0.00  0.00           H  
ATOM   2757  C   TRP A 171      79.465  37.517  49.919  0.00  0.00           C  
ATOM   2758  O   TRP A 171      78.974  37.136  50.972  0.00  0.00           O  
ATOM   2759  N   THR A 172      80.755  37.256  49.611  0.00  0.00           N  
ATOM   2760  HN  THR A 172      81.118  37.548  48.728  0.00  0.00           H  
ATOM   2761  CA  THR A 172      81.706  36.597  50.508  0.00  0.00           C  
ATOM   2762  HA  THR A 172      81.306  35.624  50.751  0.00  0.00           H  
ATOM   2763  CB  THR A 172      83.053  36.395  49.830  0.00  0.00           C  
ATOM   2764  HB  THR A 172      83.444  37.358  49.445  0.00  0.00           H  
ATOM   2765  OG1 THR A 172      82.935  35.472  48.753  0.00  0.00           O  
ATOM   2766  HG1 THR A 172      82.806  36.009  47.961  0.00  0.00           H  
ATOM   2767  CG2 THR A 172      84.075  35.785  50.795  0.00  0.00           C  
ATOM   2768 HG21 THR A 172      84.934  35.381  50.230  0.00  0.00           H  
ATOM   2769 HG22 THR A 172      84.453  36.550  51.511  0.00  0.00           H  
ATOM   2770 HG23 THR A 172      83.604  34.963  51.379  0.00  0.00           H  
ATOM   2771  C   THR A 172      81.919  37.321  51.834  0.00  0.00           C  
ATOM   2772  O   THR A 172      82.160  36.705  52.864  0.00  0.00           O  
ATOM   2773  N   LEU A 173      81.808  38.660  51.882  0.00  0.00           N  
ATOM   2774  HN  LEU A 173      81.619  39.197  51.061  0.00  0.00           H  
ATOM   2775  CA  LEU A 173      82.000  39.395  53.119  0.00  0.00           C  
ATOM   2776  HA  LEU A 173      82.916  39.043  53.585  0.00  0.00           H  
ATOM   2777  CB  LEU A 173      82.136  40.895  52.835  0.00  0.00           C  
ATOM   2778  HB1 LEU A 173      81.190  41.247  52.359  0.00  0.00           H  
ATOM   2779  HB2 LEU A 173      82.258  41.458  53.783  0.00  0.00           H  
ATOM   2780  CG  LEU A 173      83.308  41.252  51.907  0.00  0.00           C  
ATOM   2781  HG  LEU A 173      83.258  40.590  51.009  0.00  0.00           H  
ATOM   2782  CD1 LEU A 173      83.164  42.690  51.395  0.00  0.00           C  
ATOM   2783 HD11 LEU A 173      83.907  42.864  50.579  0.00  0.00           H  
ATOM   2784 HD12 LEU A 173      82.150  42.851  50.970  0.00  0.00           H  
ATOM   2785 HD13 LEU A 173      83.333  43.413  52.212  0.00  0.00           H  
ATOM   2786  CD2 LEU A 173      84.683  41.054  52.559  0.00  0.00           C  
ATOM   2787 HD21 LEU A 173      85.487  41.410  51.884  0.00  0.00           H  
ATOM   2788 HD22 LEU A 173      84.745  41.627  53.507  0.00  0.00           H  
ATOM   2789 HD23 LEU A 173      84.853  39.976  52.770  0.00  0.00           H  
ATOM   2790  C   LEU A 173      80.897  39.189  54.156  0.00  0.00           C  
ATOM   2791  O   LEU A 173      81.124  39.343  55.354  0.00  0.00           O  
ATOM   2792  N   TYR A 174      79.678  38.817  53.734  0.00  0.00           N  
ATOM   2793  HN  TYR A 174      79.503  38.664  52.766  0.00  0.00           H  
ATOM   2794  CA  TYR A 174      78.576  38.521  54.662  0.00  0.00           C  
ATOM   2795  HA  TYR A 174      78.463  39.391  55.290  0.00  0.00           H  
ATOM   2796  CB  TYR A 174      77.234  38.289  53.920  0.00  0.00           C  
ATOM   2797  HB1 TYR A 174      77.364  37.538  53.111  0.00  0.00           H  
ATOM   2798  HB2 TYR A 174      76.464  37.904  54.625  0.00  0.00           H  
ATOM   2799  CG  TYR A 174      76.690  39.543  53.300  0.00  0.00           C  
ATOM   2800  CD1 TYR A 174      75.631  40.236  53.895  0.00  0.00           C  
ATOM   2801  HD1 TYR A 174      75.230  39.875  54.838  0.00  0.00           H  
ATOM   2802  CE1 TYR A 174      75.049  41.340  53.266  0.00  0.00           C  
ATOM   2803  HE1 TYR A 174      74.218  41.864  53.720  0.00  0.00           H  
ATOM   2804  CZ  TYR A 174      75.538  41.771  52.032  0.00  0.00           C  
ATOM   2805  OH  TYR A 174      74.946  42.875  51.403  0.00  0.00           O  
ATOM   2806  HH  TYR A 174      75.650  43.490  51.167  0.00  0.00           H  
ATOM   2807  CD2 TYR A 174      77.189  40.004  52.067  0.00  0.00           C  
ATOM   2808  HD2 TYR A 174      78.010  39.480  51.602  0.00  0.00           H  
ATOM   2809  CE2 TYR A 174      76.626  41.119  51.437  0.00  0.00           C  
ATOM   2810  HE2 TYR A 174      77.008  41.450  50.484  0.00  0.00           H  
ATOM   2811  C   TYR A 174      78.840  37.355  55.612  0.00  0.00           C  
ATOM   2812  O   TYR A 174      78.596  37.546  56.814  0.00  0.00           O  
ATOM   2813  N   PRO A 175      79.368  36.168  55.253  0.00  0.00           N  
ATOM   2814  CD  PRO A 175      79.314  35.605  53.903  0.00  0.00           C  
ATOM   2815  HD1 PRO A 175      79.674  36.336  53.140  0.00  0.00           H  
ATOM   2816  HD2 PRO A 175      78.276  35.306  53.681  0.00  0.00           H  
ATOM   2817  CA  PRO A 175      79.752  35.153  56.232  0.00  0.00           C  
ATOM   2818  HA  PRO A 175      78.897  34.958  56.868  0.00  0.00           H  
ATOM   2819  CB  PRO A 175      80.126  33.914  55.393  0.00  0.00           C  
ATOM   2820  HB1 PRO A 175      81.072  33.433  55.718  0.00  0.00           H  
ATOM   2821  HB2 PRO A 175      79.303  33.158  55.469  0.00  0.00           H  
ATOM   2822  CG  PRO A 175      80.224  34.382  53.941  0.00  0.00           C  
ATOM   2823  HG1 PRO A 175      81.281  34.680  53.734  0.00  0.00           H  
ATOM   2824  HG2 PRO A 175      79.926  33.608  53.215  0.00  0.00           H  
ATOM   2825  C   PRO A 175      80.874  35.594  57.135  0.00  0.00           C  
ATOM   2826  O   PRO A 175      80.894  35.217  58.305  0.00  0.00           O  
ATOM   2827  N   ILE A 176      81.825  36.421  56.647  0.00  0.00           N  
ATOM   2828  HN  ILE A 176      81.796  36.679  55.687  0.00  0.00           H  
ATOM   2829  CA  ILE A 176      82.895  36.981  57.449  0.00  0.00           C  
ATOM   2830  HA  ILE A 176      83.405  36.166  57.938  0.00  0.00           H  
ATOM   2831  CB  ILE A 176      83.903  37.747  56.591  0.00  0.00           C  
ATOM   2832  HB  ILE A 176      83.404  38.612  56.112  0.00  0.00           H  
ATOM   2833  CG2 ILE A 176      85.056  38.268  57.483  0.00  0.00           C  
ATOM   2834 HG21 ILE A 176      85.787  38.823  56.858  0.00  0.00           H  
ATOM   2835 HG22 ILE A 176      84.684  38.977  58.254  0.00  0.00           H  
ATOM   2836 HG23 ILE A 176      85.574  37.424  57.982  0.00  0.00           H  
ATOM   2837  CG1 ILE A 176      84.455  36.819  55.480  0.00  0.00           C  
ATOM   2838 HG11 ILE A 176      84.914  35.933  55.959  0.00  0.00           H  
ATOM   2839 HG12 ILE A 176      83.613  36.451  54.846  0.00  0.00           H  
ATOM   2840  CD  ILE A 176      85.484  37.476  54.553  0.00  0.00           C  
ATOM   2841  HD1 ILE A 176      85.734  36.786  53.713  0.00  0.00           H  
ATOM   2842  HD2 ILE A 176      85.073  38.411  54.122  0.00  0.00           H  
ATOM   2843  HD3 ILE A 176      86.426  37.694  55.086  0.00  0.00           H  
ATOM   2844  C   ILE A 176      82.355  37.890  58.560  0.00  0.00           C  
ATOM   2845  O   ILE A 176      82.703  37.745  59.728  0.00  0.00           O  
ATOM   2846  N   VAL A 177      81.405  38.792  58.234  0.00  0.00           N  
ATOM   2847  HN  VAL A 177      81.159  38.918  57.275  0.00  0.00           H  
ATOM   2848  CA  VAL A 177      80.695  39.627  59.197  0.00  0.00           C  
ATOM   2849  HA  VAL A 177      81.444  40.135  59.790  0.00  0.00           H  
ATOM   2850  CB  VAL A 177      79.842  40.689  58.519  0.00  0.00           C  
ATOM   2851  HB  VAL A 177      79.151  40.202  57.784  0.00  0.00           H  
ATOM   2852  CG1 VAL A 177      78.992  41.485  59.532  0.00  0.00           C  
ATOM   2853 HG11 VAL A 177      78.442  42.300  59.014  0.00  0.00           H  
ATOM   2854 HG12 VAL A 177      78.240  40.840  60.039  0.00  0.00           H  
ATOM   2855 HG13 VAL A 177      79.642  41.942  60.308  0.00  0.00           H  
ATOM   2856  CG2 VAL A 177      80.770  41.655  57.771  0.00  0.00           C  
ATOM   2857 HG21 VAL A 177      80.181  42.449  57.263  0.00  0.00           H  
ATOM   2858 HG22 VAL A 177      81.480  42.143  58.476  0.00  0.00           H  
ATOM   2859 HG23 VAL A 177      81.369  41.129  56.989  0.00  0.00           H  
ATOM   2860  C   VAL A 177      79.877  38.793  60.183  0.00  0.00           C  
ATOM   2861  O   VAL A 177      79.882  39.056  61.383  0.00  0.00           O  
ATOM   2862  N   TRP A 178      79.203  37.727  59.709  0.00  0.00           N  
ATOM   2863  HN  TRP A 178      79.188  37.555  58.720  0.00  0.00           H  
ATOM   2864  CA  TRP A 178      78.444  36.803  60.537  0.00  0.00           C  
ATOM   2865  HA  TRP A 178      77.683  37.378  61.039  0.00  0.00           H  
ATOM   2866  CB  TRP A 178      77.807  35.726  59.622  0.00  0.00           C  
ATOM   2867  HB1 TRP A 178      77.398  36.251  58.734  0.00  0.00           H  
ATOM   2868  HB2 TRP A 178      78.581  35.021  59.260  0.00  0.00           H  
ATOM   2869  CG  TRP A 178      76.657  34.939  60.221  0.00  0.00           C  
ATOM   2870  CD1 TRP A 178      75.328  35.187  60.059  0.00  0.00           C  
ATOM   2871  HD1 TRP A 178      74.938  36.013  59.489  0.00  0.00           H  
ATOM   2872  NE1 TRP A 178      74.580  34.213  60.695  0.00  0.00           N  
ATOM   2873  HE1 TRP A 178      73.610  34.115  60.652  0.00  0.00           H  
ATOM   2874  CE2 TRP A 178      75.431  33.310  61.272  0.00  0.00           C  
ATOM   2875  CD2 TRP A 178      76.752  33.741  61.013  0.00  0.00           C  
ATOM   2876  CE3 TRP A 178      77.840  33.010  61.488  0.00  0.00           C  
ATOM   2877  HE3 TRP A 178      78.867  33.298  61.272  0.00  0.00           H  
ATOM   2878  CZ3 TRP A 178      77.594  31.850  62.243  0.00  0.00           C  
ATOM   2879  HZ3 TRP A 178      78.421  31.267  62.599  0.00  0.00           H  
ATOM   2880  CZ2 TRP A 178      75.184  32.170  62.007  0.00  0.00           C  
ATOM   2881  HZ2 TRP A 178      74.167  31.853  62.203  0.00  0.00           H  
ATOM   2882  CH2 TRP A 178      76.273  31.440  62.492  0.00  0.00           C  
ATOM   2883  HH2 TRP A 178      76.104  30.529  63.055  0.00  0.00           H  
ATOM   2884  C   TRP A 178      79.287  36.112  61.602  0.00  0.00           C  
ATOM   2885  O   TRP A 178      78.895  36.011  62.775  0.00  0.00           O  
ATOM   2886  N   LEU A 179      80.488  35.630  61.236  0.00  0.00           N  
ATOM   2887  HN  LEU A 179      80.752  35.650  60.275  0.00  0.00           H  
ATOM   2888  CA  LEU A 179      81.438  35.061  62.172  0.00  0.00           C  
ATOM   2889  HA  LEU A 179      80.908  34.337  62.777  0.00  0.00           H  
ATOM   2890  CB  LEU A 179      82.559  34.338  61.407  0.00  0.00           C  
ATOM   2891  HB1 LEU A 179      82.960  35.019  60.624  0.00  0.00           H  
ATOM   2892  HB2 LEU A 179      83.396  34.075  62.093  0.00  0.00           H  
ATOM   2893  CG  LEU A 179      82.086  33.032  60.743  0.00  0.00           C  
ATOM   2894  HG  LEU A 179      81.181  33.234  60.138  0.00  0.00           H  
ATOM   2895  CD1 LEU A 179      83.174  32.569  59.778  0.00  0.00           C  
ATOM   2896 HD11 LEU A 179      83.081  31.487  59.551  0.00  0.00           H  
ATOM   2897 HD12 LEU A 179      83.104  33.146  58.827  0.00  0.00           H  
ATOM   2898 HD13 LEU A 179      84.185  32.757  60.212  0.00  0.00           H  
ATOM   2899  CD2 LEU A 179      81.760  31.932  61.757  0.00  0.00           C  
ATOM   2900 HD21 LEU A 179      81.505  30.989  61.231  0.00  0.00           H  
ATOM   2901 HD22 LEU A 179      82.626  31.730  62.423  0.00  0.00           H  
ATOM   2902 HD23 LEU A 179      80.882  32.206  62.393  0.00  0.00           H  
ATOM   2903  C   LEU A 179      82.046  36.047  63.137  0.00  0.00           C  
ATOM   2904  O   LEU A 179      82.235  35.752  64.316  0.00  0.00           O  
ATOM   2905  N   LEU A 180      82.394  37.269  62.682  0.00  0.00           N  
ATOM   2906  HN  LEU A 180      82.296  37.476  61.712  0.00  0.00           H  
ATOM   2907  CA  LEU A 180      82.860  38.335  63.546  0.00  0.00           C  
ATOM   2908  HA  LEU A 180      83.677  37.952  64.132  0.00  0.00           H  
ATOM   2909  CB  LEU A 180      83.336  39.547  62.711  0.00  0.00           C  
ATOM   2910  HB1 LEU A 180      82.529  39.819  61.995  0.00  0.00           H  
ATOM   2911  HB2 LEU A 180      83.523  40.420  63.368  0.00  0.00           H  
ATOM   2912  CG  LEU A 180      84.624  39.265  61.904  0.00  0.00           C  
ATOM   2913  HG  LEU A 180      84.498  38.302  61.357  0.00  0.00           H  
ATOM   2914  CD1 LEU A 180      84.839  40.364  60.860  0.00  0.00           C  
ATOM   2915 HD11 LEU A 180      85.747  40.161  60.255  0.00  0.00           H  
ATOM   2916 HD12 LEU A 180      83.965  40.406  60.175  0.00  0.00           H  
ATOM   2917 HD13 LEU A 180      84.944  41.346  61.357  0.00  0.00           H  
ATOM   2918  CD2 LEU A 180      85.870  39.137  62.807  0.00  0.00           C  
ATOM   2919 HD21 LEU A 180      86.767  38.963  62.182  0.00  0.00           H  
ATOM   2920 HD22 LEU A 180      86.006  40.070  63.394  0.00  0.00           H  
ATOM   2921 HD23 LEU A 180      85.762  38.278  63.499  0.00  0.00           H  
ATOM   2922  C   LEU A 180      81.814  38.799  64.552  0.00  0.00           C  
ATOM   2923  O   LEU A 180      82.128  39.094  65.699  0.00  0.00           O  
ATOM   2924  N   GLY A 181      80.540  38.897  64.109  0.00  0.00           N  
ATOM   2925  HN  GLY A 181      80.356  38.714  63.150  0.00  0.00           H  
ATOM   2926  CA  GLY A 181      79.382  39.210  64.916  0.00  0.00           C  
ATOM   2927  HA1 GLY A 181      79.548  40.172  65.382  0.00  0.00           H  
ATOM   2928  HA2 GLY A 181      78.528  39.232  64.251  0.00  0.00           H  
ATOM   2929  C   GLY A 181      79.026  38.250  66.019  0.00  0.00           C  
ATOM   2930  O   GLY A 181      79.685  37.235  66.268  0.00  0.00           O  
ATOM   2931  N   ASN A 182      77.919  38.523  66.735  0.00  0.00           N  
ATOM   2932  HN  ASN A 182      77.381  39.328  66.477  0.00  0.00           H  
ATOM   2933  CA  ASN A 182      77.521  37.773  67.920  0.00  0.00           C  
ATOM   2934  HA  ASN A 182      78.427  37.581  68.485  0.00  0.00           H  
ATOM   2935  CB  ASN A 182      76.610  38.608  68.863  0.00  0.00           C  
ATOM   2936  HB1 ASN A 182      76.454  38.058  69.816  0.00  0.00           H  
ATOM   2937  HB2 ASN A 182      77.125  39.562  69.098  0.00  0.00           H  
ATOM   2938  CG  ASN A 182      75.238  38.955  68.281  0.00  0.00           C  
ATOM   2939  OD1 ASN A 182      74.815  38.499  67.215  0.00  0.00           O  
ATOM   2940  ND2 ASN A 182      74.477  39.751  69.043  0.00  0.00           N  
ATOM   2941 HD21 ASN A 182      74.839  40.085  69.921  0.00  0.00           H  
ATOM   2942 HD22 ASN A 182      73.495  39.813  68.840  0.00  0.00           H  
ATOM   2943  C   ASN A 182      76.961  36.387  67.606  0.00  0.00           C  
ATOM   2944  O   ASN A 182      76.882  35.499  68.458  0.00  0.00           O  
ATOM   2945  N   THR A 183      76.595  36.151  66.329  0.00  0.00           N  
ATOM   2946  HN  THR A 183      76.585  36.919  65.697  0.00  0.00           H  
ATOM   2947  CA  THR A 183      76.295  34.867  65.724  0.00  0.00           C  
ATOM   2948  HA  THR A 183      75.512  34.402  66.299  0.00  0.00           H  
ATOM   2949  CB  THR A 183      75.846  35.010  64.277  0.00  0.00           C  
ATOM   2950  HB  THR A 183      76.088  34.111  63.667  0.00  0.00           H  
ATOM   2951  OG1 THR A 183      76.392  36.173  63.660  0.00  0.00           O  
ATOM   2952  HG1 THR A 183      77.288  35.951  63.385  0.00  0.00           H  
ATOM   2953  CG2 THR A 183      74.324  35.199  64.264  0.00  0.00           C  
ATOM   2954 HG21 THR A 183      73.958  35.214  63.217  0.00  0.00           H  
ATOM   2955 HG22 THR A 183      73.813  34.366  64.800  0.00  0.00           H  
ATOM   2956 HG23 THR A 183      74.059  36.168  64.734  0.00  0.00           H  
ATOM   2957  C   THR A 183      77.469  33.897  65.729  0.00  0.00           C  
ATOM   2958  O   THR A 183      77.269  32.686  65.863  0.00  0.00           O  
ATOM   2959  N   GLY A 184      78.704  34.406  65.580  0.00  0.00           N  
ATOM   2960  HN  GLY A 184      78.836  35.387  65.477  0.00  0.00           H  
ATOM   2961  CA  GLY A 184      79.911  33.596  65.665  0.00  0.00           C  
ATOM   2962  HA1 GLY A 184      79.669  32.544  65.659  0.00  0.00           H  
ATOM   2963  HA2 GLY A 184      80.543  33.879  64.840  0.00  0.00           H  
ATOM   2964  C   GLY A 184      80.657  33.864  66.930  0.00  0.00           C  
ATOM   2965  O   GLY A 184      80.337  33.354  67.993  0.00  0.00           O  
ATOM   2966  N   PHE A 185      81.730  34.663  66.841  0.00  0.00           N  
ATOM   2967  HN  PHE A 185      81.931  35.123  65.980  0.00  0.00           H  
ATOM   2968  CA  PHE A 185      82.756  34.734  67.865  0.00  0.00           C  
ATOM   2969  HA  PHE A 185      82.696  33.874  68.517  0.00  0.00           H  
ATOM   2970  CB  PHE A 185      84.151  34.763  67.176  0.00  0.00           C  
ATOM   2971  HB1 PHE A 185      84.150  35.451  66.305  0.00  0.00           H  
ATOM   2972  HB2 PHE A 185      84.943  35.080  67.891  0.00  0.00           H  
ATOM   2973  CG  PHE A 185      84.489  33.374  66.708  0.00  0.00           C  
ATOM   2974  CD1 PHE A 185      85.380  32.583  67.454  0.00  0.00           C  
ATOM   2975  HD1 PHE A 185      85.882  33.010  68.321  0.00  0.00           H  
ATOM   2976  CE1 PHE A 185      85.598  31.245  67.127  0.00  0.00           C  
ATOM   2977  HE1 PHE A 185      86.297  30.651  67.703  0.00  0.00           H  
ATOM   2978  CZ  PHE A 185      84.887  30.666  66.072  0.00  0.00           C  
ATOM   2979  HZ  PHE A 185      85.034  29.626  65.833  0.00  0.00           H  
ATOM   2980  CD2 PHE A 185      83.837  32.787  65.603  0.00  0.00           C  
ATOM   2981  HD2 PHE A 185      83.139  33.370  65.017  0.00  0.00           H  
ATOM   2982  CE2 PHE A 185      83.996  31.437  65.315  0.00  0.00           C  
ATOM   2983  HE2 PHE A 185      83.444  30.971  64.510  0.00  0.00           H  
ATOM   2984  C   PHE A 185      82.621  35.944  68.743  0.00  0.00           C  
ATOM   2985  O   PHE A 185      83.296  36.072  69.759  0.00  0.00           O  
ATOM   2986  N   ASN A 186      81.702  36.877  68.386  0.00  0.00           N  
ATOM   2987  HN  ASN A 186      81.157  36.741  67.570  0.00  0.00           H  
ATOM   2988  CA  ASN A 186      81.407  38.076  69.156  0.00  0.00           C  
ATOM   2989  HA  ASN A 186      80.688  38.618  68.549  0.00  0.00           H  
ATOM   2990  CB  ASN A 186      80.768  37.683  70.521  0.00  0.00           C  
ATOM   2991  HB1 ASN A 186      80.154  36.768  70.366  0.00  0.00           H  
ATOM   2992  HB2 ASN A 186      81.564  37.452  71.256  0.00  0.00           H  
ATOM   2993  CG  ASN A 186      79.852  38.767  71.054  0.00  0.00           C  
ATOM   2994  OD1 ASN A 186      79.540  39.764  70.404  0.00  0.00           O  
ATOM   2995  ND2 ASN A 186      79.331  38.546  72.287  0.00  0.00           N  
ATOM   2996 HD21 ASN A 186      79.591  37.719  72.788  0.00  0.00           H  
ATOM   2997 HD22 ASN A 186      78.659  39.202  72.620  0.00  0.00           H  
ATOM   2998  C   ASN A 186      82.631  38.986  69.286  0.00  0.00           C  
ATOM   2999  O   ASN A 186      82.902  39.600  70.313  0.00  0.00           O  
ATOM   3000  N   ALA A 187      83.413  39.079  68.202  0.00  0.00           N  
ATOM   3001  HN  ALA A 187      83.121  38.635  67.355  0.00  0.00           H  
ATOM   3002  CA  ALA A 187      84.657  39.809  68.162  0.00  0.00           C  
ATOM   3003  HA  ALA A 187      85.163  39.685  69.109  0.00  0.00           H  
ATOM   3004  CB  ALA A 187      85.534  39.244  67.029  0.00  0.00           C  
ATOM   3005  HB1 ALA A 187      86.520  39.762  66.982  0.00  0.00           H  
ATOM   3006  HB2 ALA A 187      85.724  38.166  67.200  0.00  0.00           H  
ATOM   3007  HB3 ALA A 187      85.028  39.347  66.041  0.00  0.00           H  
ATOM   3008  C   ALA A 187      84.424  41.297  67.941  0.00  0.00           C  
ATOM   3009  O   ALA A 187      85.250  42.124  68.333  0.00  0.00           O  
ATOM   3010  N   VAL A 188      83.278  41.657  67.337  0.00  0.00           N  
ATOM   3011  HN  VAL A 188      82.631  40.941  67.062  0.00  0.00           H  
ATOM   3012  CA  VAL A 188      82.855  43.023  67.115  0.00  0.00           C  
ATOM   3013  HA  VAL A 188      83.543  43.689  67.610  0.00  0.00           H  
ATOM   3014  CB  VAL A 188      82.814  43.429  65.635  0.00  0.00           C  
ATOM   3015  HB  VAL A 188      82.574  44.507  65.574  0.00  0.00           H  
ATOM   3016  CG1 VAL A 188      84.201  43.198  65.008  0.00  0.00           C  
ATOM   3017 HG11 VAL A 188      84.232  43.596  63.977  0.00  0.00           H  
ATOM   3018 HG12 VAL A 188      84.991  43.706  65.611  0.00  0.00           H  
ATOM   3019 HG13 VAL A 188      84.439  42.110  64.969  0.00  0.00           H  
ATOM   3020  CG2 VAL A 188      81.734  42.659  64.844  0.00  0.00           C  
ATOM   3021 HG21 VAL A 188      81.766  42.927  63.773  0.00  0.00           H  
ATOM   3022 HG22 VAL A 188      81.884  41.560  64.935  0.00  0.00           H  
ATOM   3023 HG23 VAL A 188      80.715  42.891  65.219  0.00  0.00           H  
ATOM   3024  C   VAL A 188      81.508  43.244  67.783  0.00  0.00           C  
ATOM   3025  O   VAL A 188      80.614  42.396  67.731  0.00  0.00           O  
ATOM   3026  N   ASN A 189      81.322  44.404  68.452  0.00  0.00           N  
ATOM   3027  HN  ASN A 189      82.068  45.080  68.506  0.00  0.00           H  
ATOM   3028  CA  ASN A 189      80.083  44.765  69.118  0.00  0.00           C  
ATOM   3029  HA  ASN A 189      79.804  43.914  69.712  0.00  0.00           H  
ATOM   3030  CB  ASN A 189      80.260  45.949  70.114  0.00  0.00           C  
ATOM   3031  HB1 ASN A 189      79.292  46.162  70.630  0.00  0.00           H  
ATOM   3032  HB2 ASN A 189      80.988  45.627  70.891  0.00  0.00           H  
ATOM   3033  CG  ASN A 189      80.746  47.241  69.469  0.00  0.00           C  
ATOM   3034  OD1 ASN A 189      80.286  47.675  68.410  0.00  0.00           O  
ATOM   3035  ND2 ASN A 189      81.715  47.921  70.122  0.00  0.00           N  
ATOM   3036 HD21 ASN A 189      82.083  47.556  70.980  0.00  0.00           H  
ATOM   3037 HD22 ASN A 189      82.026  48.793  69.748  0.00  0.00           H  
ATOM   3038  C   ASN A 189      78.896  44.964  68.165  0.00  0.00           C  
ATOM   3039  O   ASN A 189      79.068  45.112  66.953  0.00  0.00           O  
ATOM   3040  N   GLU A 190      77.649  44.985  68.692  0.00  0.00           N  
ATOM   3041  HN  GLU A 190      77.506  44.867  69.674  0.00  0.00           H  
ATOM   3042  CA  GLU A 190      76.417  45.053  67.900  0.00  0.00           C  
ATOM   3043  HA  GLU A 190      76.381  44.181  67.262  0.00  0.00           H  
ATOM   3044  CB  GLU A 190      75.163  45.076  68.817  0.00  0.00           C  
ATOM   3045  HB1 GLU A 190      75.281  45.908  69.544  0.00  0.00           H  
ATOM   3046  HB2 GLU A 190      74.258  45.277  68.202  0.00  0.00           H  
ATOM   3047  CG  GLU A 190      74.898  43.765  69.602  0.00  0.00           C  
ATOM   3048  HG1 GLU A 190      74.670  42.932  68.915  0.00  0.00           H  
ATOM   3049  HG2 GLU A 190      75.794  43.484  70.207  0.00  0.00           H  
ATOM   3050  CD  GLU A 190      73.722  43.948  70.549  0.00  0.00           C  
ATOM   3051  OE1 GLU A 190      73.959  44.053  71.787  0.00  0.00           O  
ATOM   3052  OE2 GLU A 190      72.559  44.018  70.075  0.00  0.00           O1-
ATOM   3053  C   GLU A 190      76.353  46.281  67.017  0.00  0.00           C  
ATOM   3054  O   GLU A 190      75.946  46.225  65.860  0.00  0.00           O  
ATOM   3055  N   GLY A 191      76.782  47.456  67.532  0.00  0.00           N  
ATOM   3056  HN  GLY A 191      77.088  47.481  68.481  0.00  0.00           H  
ATOM   3057  CA  GLY A 191      76.958  48.686  66.769  0.00  0.00           C  
ATOM   3058  HA1 GLY A 191      75.988  48.977  66.394  0.00  0.00           H  
ATOM   3059  HA2 GLY A 191      77.417  49.411  67.424  0.00  0.00           H  
ATOM   3060  C   GLY A 191      77.842  48.560  65.563  0.00  0.00           C  
ATOM   3061  O   GLY A 191      77.482  48.955  64.454  0.00  0.00           O  
ATOM   3062  N   THR A 192      79.037  47.990  65.777  0.00  0.00           N  
ATOM   3063  HN  THR A 192      79.256  47.693  66.706  0.00  0.00           H  
ATOM   3064  CA  THR A 192      80.044  47.705  64.772  0.00  0.00           C  
ATOM   3065  HA  THR A 192      80.214  48.605  64.208  0.00  0.00           H  
ATOM   3066  CB  THR A 192      81.361  47.338  65.455  0.00  0.00           C  
ATOM   3067  HB  THR A 192      81.222  46.438  66.088  0.00  0.00           H  
ATOM   3068  OG1 THR A 192      81.828  48.413  66.260  0.00  0.00           O  
ATOM   3069  HG1 THR A 192      81.272  48.381  67.043  0.00  0.00           H  
ATOM   3070  CG2 THR A 192      82.478  47.064  64.449  0.00  0.00           C  
ATOM   3071 HG21 THR A 192      83.451  46.953  64.953  0.00  0.00           H  
ATOM   3072 HG22 THR A 192      82.251  46.121  63.902  0.00  0.00           H  
ATOM   3073 HG23 THR A 192      82.556  47.903  63.716  0.00  0.00           H  
ATOM   3074  C   THR A 192      79.596  46.649  63.757  0.00  0.00           C  
ATOM   3075  O   THR A 192      79.737  46.848  62.556  0.00  0.00           O  
ATOM   3076  N   GLU A 193      78.947  45.535  64.193  0.00  0.00           N  
ATOM   3077  HN  GLU A 193      78.865  45.367  65.174  0.00  0.00           H  
ATOM   3078  CA  GLU A 193      78.360  44.529  63.319  0.00  0.00           C  
ATOM   3079  HA  GLU A 193      79.140  44.133  62.675  0.00  0.00           H  
ATOM   3080  CB  GLU A 193      77.755  43.386  64.175  0.00  0.00           C  
ATOM   3081  HB1 GLU A 193      78.561  42.954  64.812  0.00  0.00           H  
ATOM   3082  HB2 GLU A 193      76.995  43.802  64.869  0.00  0.00           H  
ATOM   3083  CG  GLU A 193      77.109  42.229  63.372  0.00  0.00           C  
ATOM   3084  HG1 GLU A 193      76.296  42.621  62.716  0.00  0.00           H  
ATOM   3085  HG2 GLU A 193      77.859  41.724  62.728  0.00  0.00           H  
ATOM   3086  CD  GLU A 193      76.466  41.155  64.248  0.00  0.00           C  
ATOM   3087  OE1 GLU A 193      76.911  40.952  65.406  0.00  0.00           O  
ATOM   3088  OE2 GLU A 193      75.499  40.507  63.765  0.00  0.00           O1-
ATOM   3089  C   GLU A 193      77.261  45.078  62.405  0.00  0.00           C  
ATOM   3090  O   GLU A 193      77.225  44.845  61.195  0.00  0.00           O  
ATOM   3091  N   THR A 194      76.371  45.902  62.988  0.00  0.00           N  
ATOM   3092  HN  THR A 194      76.436  46.035  63.977  0.00  0.00           H  
ATOM   3093  CA  THR A 194      75.272  46.582  62.303  0.00  0.00           C  
ATOM   3094  HA  THR A 194      74.655  45.836  61.829  0.00  0.00           H  
ATOM   3095  CB  THR A 194      74.422  47.368  63.296  0.00  0.00           C  
ATOM   3096  HB  THR A 194      75.059  48.084  63.851  0.00  0.00           H  
ATOM   3097  OG1 THR A 194      73.814  46.475  64.222  0.00  0.00           O  
ATOM   3098  HG1 THR A 194      74.500  46.272  64.868  0.00  0.00           H  
ATOM   3099  CG2 THR A 194      73.281  48.117  62.601  0.00  0.00           C  
ATOM   3100 HG21 THR A 194      72.612  48.564  63.364  0.00  0.00           H  
ATOM   3101 HG22 THR A 194      73.651  48.939  61.947  0.00  0.00           H  
ATOM   3102 HG23 THR A 194      72.684  47.411  61.987  0.00  0.00           H  
ATOM   3103  C   THR A 194      75.748  47.523  61.218  0.00  0.00           C  
ATOM   3104  O   THR A 194      75.201  47.577  60.121  0.00  0.00           O  
ATOM   3105  N   MET A 195      76.840  48.263  61.489  0.00  0.00           N  
ATOM   3106  HN  MET A 195      77.275  48.209  62.387  0.00  0.00           H  
ATOM   3107  CA  MET A 195      77.508  49.136  60.534  0.00  0.00           C  
ATOM   3108  HA  MET A 195      76.800  49.880  60.186  0.00  0.00           H  
ATOM   3109  CB  MET A 195      78.696  49.807  61.245  0.00  0.00           C  
ATOM   3110  HB1 MET A 195      78.286  50.436  62.056  0.00  0.00           H  
ATOM   3111  HB2 MET A 195      79.316  49.023  61.734  0.00  0.00           H  
ATOM   3112  CG  MET A 195      79.614  50.662  60.368  0.00  0.00           C  
ATOM   3113  HG1 MET A 195      80.155  50.025  59.635  0.00  0.00           H  
ATOM   3114  HG2 MET A 195      78.996  51.356  59.769  0.00  0.00           H  
ATOM   3115  SD  MET A 195      80.813  51.604  61.348  0.00  0.00           S  
ATOM   3116  CE  MET A 195      82.004  50.254  61.484  0.00  0.00           C  
ATOM   3117  HE1 MET A 195      82.866  50.542  62.119  0.00  0.00           H  
ATOM   3118  HE2 MET A 195      81.554  49.331  61.899  0.00  0.00           H  
ATOM   3119  HE3 MET A 195      82.420  50.015  60.472  0.00  0.00           H  
ATOM   3120  C   MET A 195      77.996  48.397  59.302  0.00  0.00           C  
ATOM   3121  O   MET A 195      77.776  48.823  58.172  0.00  0.00           O  
ATOM   3122  N   PHE A 196      78.646  47.233  59.491  0.00  0.00           N  
ATOM   3123  HN  PHE A 196      78.834  46.896  60.421  0.00  0.00           H  
ATOM   3124  CA  PHE A 196      79.146  46.414  58.410  0.00  0.00           C  
ATOM   3125  HA  PHE A 196      79.757  47.027  57.775  0.00  0.00           H  
ATOM   3126  CB  PHE A 196      79.949  45.211  58.938  0.00  0.00           C  
ATOM   3127  HB1 PHE A 196      79.287  44.558  59.543  0.00  0.00           H  
ATOM   3128  HB2 PHE A 196      80.379  44.623  58.096  0.00  0.00           H  
ATOM   3129  CG  PHE A 196      81.091  45.643  59.800  0.00  0.00           C  
ATOM   3130  CD1 PHE A 196      81.840  46.818  59.553  0.00  0.00           C  
ATOM   3131  HD1 PHE A 196      81.609  47.475  58.732  0.00  0.00           H  
ATOM   3132  CE1 PHE A 196      82.942  47.138  60.356  0.00  0.00           C  
ATOM   3133  HE1 PHE A 196      83.524  48.023  60.150  0.00  0.00           H  
ATOM   3134  CZ  PHE A 196      83.295  46.294  61.406  0.00  0.00           C  
ATOM   3135  HZ  PHE A 196      84.157  46.532  62.020  0.00  0.00           H  
ATOM   3136  CD2 PHE A 196      81.463  44.808  60.860  0.00  0.00           C  
ATOM   3137  HD2 PHE A 196      80.911  43.904  61.045  0.00  0.00           H  
ATOM   3138  CE2 PHE A 196      82.566  45.118  61.652  0.00  0.00           C  
ATOM   3139  HE2 PHE A 196      82.856  44.462  62.452  0.00  0.00           H  
ATOM   3140  C   PHE A 196      78.065  45.864  57.507  0.00  0.00           C  
ATOM   3141  O   PHE A 196      78.157  45.972  56.297  0.00  0.00           O  
ATOM   3142  N   TYR A 197      76.962  45.336  58.096  0.00  0.00           N  
ATOM   3143  HN  TYR A 197      76.920  45.228  59.077  0.00  0.00           H  
ATOM   3144  CA  TYR A 197      75.815  44.905  57.314  0.00  0.00           C  
ATOM   3145  HA  TYR A 197      76.166  44.226  56.553  0.00  0.00           H  
ATOM   3146  CB  TYR A 197      74.736  44.208  58.172  0.00  0.00           C  
ATOM   3147  HB1 TYR A 197      74.557  44.799  59.102  0.00  0.00           H  
ATOM   3148  HB2 TYR A 197      73.783  44.130  57.617  0.00  0.00           H  
ATOM   3149  CG  TYR A 197      75.119  42.802  58.542  0.00  0.00           C  
ATOM   3150  CD1 TYR A 197      75.411  41.842  57.563  0.00  0.00           C  
ATOM   3151  HD1 TYR A 197      75.423  42.120  56.512  0.00  0.00           H  
ATOM   3152  CE1 TYR A 197      75.654  40.505  57.914  0.00  0.00           C  
ATOM   3153  HE1 TYR A 197      75.885  39.765  57.165  0.00  0.00           H  
ATOM   3154  CZ  TYR A 197      75.575  40.117  59.256  0.00  0.00           C  
ATOM   3155  OH  TYR A 197      75.738  38.769  59.608  0.00  0.00           O  
ATOM   3156  HH  TYR A 197      75.664  38.701  60.558  0.00  0.00           H  
ATOM   3157  CD2 TYR A 197      75.091  42.405  59.894  0.00  0.00           C  
ATOM   3158  HD2 TYR A 197      74.870  43.125  60.663  0.00  0.00           H  
ATOM   3159  CE2 TYR A 197      75.303  41.067  60.245  0.00  0.00           C  
ATOM   3160  HE2 TYR A 197      75.242  40.779  61.286  0.00  0.00           H  
ATOM   3161  C   TYR A 197      75.192  46.058  56.544  0.00  0.00           C  
ATOM   3162  O   TYR A 197      74.866  45.903  55.377  0.00  0.00           O  
ATOM   3163  N   THR A 198      75.066  47.269  57.133  0.00  0.00           N  
ATOM   3164  HN  THR A 198      75.280  47.383  58.101  0.00  0.00           H  
ATOM   3165  CA  THR A 198      74.572  48.443  56.413  0.00  0.00           C  
ATOM   3166  HA  THR A 198      73.602  48.215  56.009  0.00  0.00           H  
ATOM   3167  CB  THR A 198      74.437  49.674  57.300  0.00  0.00           C  
ATOM   3168  HB  THR A 198      75.419  49.903  57.794  0.00  0.00           H  
ATOM   3169  OG1 THR A 198      73.465  49.449  58.307  0.00  0.00           O  
ATOM   3170  HG1 THR A 198      73.160  50.317  58.587  0.00  0.00           H  
ATOM   3171  CG2 THR A 198      73.963  50.899  56.501  0.00  0.00           C  
ATOM   3172 HG21 THR A 198      73.741  51.749  57.180  0.00  0.00           H  
ATOM   3173 HG22 THR A 198      74.726  51.243  55.786  0.00  0.00           H  
ATOM   3174 HG23 THR A 198      73.032  50.641  55.947  0.00  0.00           H  
ATOM   3175  C   THR A 198      75.442  48.827  55.226  0.00  0.00           C  
ATOM   3176  O   THR A 198      74.943  49.051  54.119  0.00  0.00           O  
ATOM   3177  N   ILE A 199      76.778  48.879  55.398  0.00  0.00           N  
ATOM   3178  HN  ILE A 199      77.185  48.704  56.287  0.00  0.00           H  
ATOM   3179  CA  ILE A 199      77.710  49.174  54.302  0.00  0.00           C  
ATOM   3180  HA  ILE A 199      77.390  50.090  53.832  0.00  0.00           H  
ATOM   3181  CB  ILE A 199      79.131  49.386  54.823  0.00  0.00           C  
ATOM   3182  HB  ILE A 199      79.432  48.500  55.424  0.00  0.00           H  
ATOM   3183  CG2 ILE A 199      80.133  49.541  53.647  0.00  0.00           C  
ATOM   3184 HG21 ILE A 199      81.154  49.761  54.030  0.00  0.00           H  
ATOM   3185 HG22 ILE A 199      80.206  48.620  53.038  0.00  0.00           H  
ATOM   3186 HG23 ILE A 199      79.823  50.387  52.987  0.00  0.00           H  
ATOM   3187  CG1 ILE A 199      79.177  50.628  55.750  0.00  0.00           C  
ATOM   3188 HG11 ILE A 199      79.016  51.536  55.139  0.00  0.00           H  
ATOM   3189 HG12 ILE A 199      78.352  50.574  56.495  0.00  0.00           H  
ATOM   3190  CD  ILE A 199      80.491  50.770  56.532  0.00  0.00           C  
ATOM   3191  HD1 ILE A 199      80.438  51.641  57.221  0.00  0.00           H  
ATOM   3192  HD2 ILE A 199      80.691  49.863  57.133  0.00  0.00           H  
ATOM   3193  HD3 ILE A 199      81.355  50.936  55.846  0.00  0.00           H  
ATOM   3194  C   ILE A 199      77.662  48.101  53.225  0.00  0.00           C  
ATOM   3195  O   ILE A 199      77.582  48.398  52.025  0.00  0.00           O  
ATOM   3196  N   LEU A 200      77.644  46.812  53.618  0.00  0.00           N  
ATOM   3197  HN  LEU A 200      77.722  46.574  54.588  0.00  0.00           H  
ATOM   3198  CA  LEU A 200      77.497  45.698  52.701  0.00  0.00           C  
ATOM   3199  HA  LEU A 200      78.253  45.793  51.947  0.00  0.00           H  
ATOM   3200  CB  LEU A 200      77.633  44.341  53.434  0.00  0.00           C  
ATOM   3201  HB1 LEU A 200      76.968  44.338  54.328  0.00  0.00           H  
ATOM   3202  HB2 LEU A 200      77.295  43.517  52.768  0.00  0.00           H  
ATOM   3203  CG  LEU A 200      79.058  43.973  53.866  0.00  0.00           C  
ATOM   3204  HG  LEU A 200      79.456  44.758  54.542  0.00  0.00           H  
ATOM   3205  CD1 LEU A 200      79.033  42.644  54.639  0.00  0.00           C  
ATOM   3206 HD11 LEU A 200      80.058  42.343  54.944  0.00  0.00           H  
ATOM   3207 HD12 LEU A 200      78.398  42.742  55.553  0.00  0.00           H  
ATOM   3208 HD13 LEU A 200      78.606  41.840  54.004  0.00  0.00           H  
ATOM   3209  CD2 LEU A 200      80.001  43.848  52.661  0.00  0.00           C  
ATOM   3210 HD21 LEU A 200      81.016  43.557  53.015  0.00  0.00           H  
ATOM   3211 HD22 LEU A 200      79.644  43.063  51.965  0.00  0.00           H  
ATOM   3212 HD23 LEU A 200      80.101  44.807  52.108  0.00  0.00           H  
ATOM   3213  C   LEU A 200      76.177  45.686  51.959  0.00  0.00           C  
ATOM   3214  O   LEU A 200      76.172  45.443  50.750  0.00  0.00           O  
ATOM   3215  N   ASP A 201      75.029  45.928  52.626  0.00  0.00           N  
ATOM   3216  HN  ASP A 201      75.034  46.031  53.615  0.00  0.00           H  
ATOM   3217  CA  ASP A 201      73.724  46.017  51.993  0.00  0.00           C  
ATOM   3218  HA  ASP A 201      73.568  45.124  51.407  0.00  0.00           H  
ATOM   3219  CB  ASP A 201      72.620  46.151  53.070  0.00  0.00           C  
ATOM   3220  HB1 ASP A 201      73.001  46.726  53.946  0.00  0.00           H  
ATOM   3221  HB2 ASP A 201      71.743  46.702  52.663  0.00  0.00           H  
ATOM   3222  CG  ASP A 201      72.052  44.826  53.526  0.00  0.00           C  
ATOM   3223  OD1 ASP A 201      71.543  44.061  52.671  0.00  0.00           O  
ATOM   3224  OD2 ASP A 201      71.941  44.628  54.767  0.00  0.00           O1-
ATOM   3225  C   ASP A 201      73.629  47.174  51.001  0.00  0.00           C  
ATOM   3226  O   ASP A 201      73.174  47.008  49.874  0.00  0.00           O  
ATOM   3227  N   ILE A 202      74.091  48.398  51.365  0.00  0.00           N  
ATOM   3228  HN  ILE A 202      74.447  48.553  52.283  0.00  0.00           H  
ATOM   3229  CA  ILE A 202      74.047  49.546  50.453  0.00  0.00           C  
ATOM   3230  HA  ILE A 202      73.034  49.637  50.089  0.00  0.00           H  
ATOM   3231  CB  ILE A 202      74.421  50.860  51.148  0.00  0.00           C  
ATOM   3232  HB  ILE A 202      75.396  50.719  51.662  0.00  0.00           H  
ATOM   3233  CG2 ILE A 202      74.556  52.009  50.125  0.00  0.00           C  
ATOM   3234 HG21 ILE A 202      74.771  52.972  50.631  0.00  0.00           H  
ATOM   3235 HG22 ILE A 202      75.383  51.834  49.400  0.00  0.00           H  
ATOM   3236 HG23 ILE A 202      73.611  52.131  49.550  0.00  0.00           H  
ATOM   3237  CG1 ILE A 202      73.355  51.215  52.214  0.00  0.00           C  
ATOM   3238 HG11 ILE A 202      72.399  51.466  51.699  0.00  0.00           H  
ATOM   3239 HG12 ILE A 202      73.156  50.325  52.846  0.00  0.00           H  
ATOM   3240  CD  ILE A 202      73.771  52.370  53.129  0.00  0.00           C  
ATOM   3241  HD1 ILE A 202      72.994  52.546  53.902  0.00  0.00           H  
ATOM   3242  HD2 ILE A 202      74.726  52.128  53.634  0.00  0.00           H  
ATOM   3243  HD3 ILE A 202      73.900  53.310  52.555  0.00  0.00           H  
ATOM   3244  C   ILE A 202      74.922  49.300  49.229  0.00  0.00           C  
ATOM   3245  O   ILE A 202      74.523  49.544  48.091  0.00  0.00           O  
ATOM   3246  N   THR A 203      76.128  48.740  49.423  0.00  0.00           N  
ATOM   3247  HN  THR A 203      76.440  48.555  50.351  0.00  0.00           H  
ATOM   3248  CA  THR A 203      77.020  48.375  48.328  0.00  0.00           C  
ATOM   3249  HA  THR A 203      77.129  49.245  47.706  0.00  0.00           H  
ATOM   3250  CB  THR A 203      78.416  47.967  48.791  0.00  0.00           C  
ATOM   3251  HB  THR A 203      78.407  46.968  49.273  0.00  0.00           H  
ATOM   3252  OG1 THR A 203      78.934  48.923  49.715  0.00  0.00           O  
ATOM   3253  HG1 THR A 203      78.510  48.752  50.558  0.00  0.00           H  
ATOM   3254  CG2 THR A 203      79.389  47.982  47.605  0.00  0.00           C  
ATOM   3255 HG21 THR A 203      80.413  47.720  47.950  0.00  0.00           H  
ATOM   3256 HG22 THR A 203      79.090  47.258  46.818  0.00  0.00           H  
ATOM   3257 HG23 THR A 203      79.428  49.001  47.152  0.00  0.00           H  
ATOM   3258  C   THR A 203      76.453  47.269  47.434  0.00  0.00           C  
ATOM   3259  O   THR A 203      76.515  47.346  46.213  0.00  0.00           O  
ATOM   3260  N   SER A 204      75.849  46.214  48.020  0.00  0.00           N  
ATOM   3261  HN  SER A 204      75.776  46.146  49.021  0.00  0.00           H  
ATOM   3262  CA  SER A 204      75.314  45.088  47.276  0.00  0.00           C  
ATOM   3263  HA  SER A 204      76.031  44.822  46.512  0.00  0.00           H  
ATOM   3264  CB  SER A 204      75.099  43.819  48.150  0.00  0.00           C  
ATOM   3265  HB1 SER A 204      74.932  42.936  47.503  0.00  0.00           H  
ATOM   3266  HB2 SER A 204      76.034  43.637  48.735  0.00  0.00           H  
ATOM   3267  OG  SER A 204      73.993  43.942  49.046  0.00  0.00           O  
ATOM   3268  HG1 SER A 204      74.152  43.355  49.787  0.00  0.00           H  
ATOM   3269  C   SER A 204      74.007  45.377  46.563  0.00  0.00           C  
ATOM   3270  O   SER A 204      73.637  44.672  45.627  0.00  0.00           O  
ATOM   3271  N   LYR A 205      73.262  46.412  46.986  0.00  0.00           N  
ATOM   3272  HN  LYR A 205      73.513  46.866  47.833  0.00  0.00           H  
ATOM   3273  CA  LYR A 205      71.985  46.750  46.391  0.00  0.00           C  
ATOM   3274  HA  LYR A 205      71.657  45.966  45.725  0.00  0.00           H  
ATOM   3275  CB  LYR A 205      70.920  46.914  47.488  0.00  0.00           C  
ATOM   3276  HB1 LYR A 205      71.238  47.678  48.234  0.00  0.00           H  
ATOM   3277  HB2 LYR A 205      69.964  47.256  47.043  0.00  0.00           H  
ATOM   3278  CG  LYR A 205      70.705  45.564  48.182  0.00  0.00           C  
ATOM   3279  HG1 LYR A 205      70.467  44.821  47.405  0.00  0.00           H  
ATOM   3280  HG2 LYR A 205      71.660  45.253  48.667  0.00  0.00           H  
ATOM   3281  CD  LYR A 205      69.601  45.568  49.239  0.00  0.00           C  
ATOM   3282  HD1 LYR A 205      69.912  46.172  50.116  0.00  0.00           H  
ATOM   3283  HD2 LYR A 205      68.695  46.050  48.814  0.00  0.00           H  
ATOM   3284  CE  LYR A 205      69.235  44.156  49.694  0.00  0.00           C  
ATOM   3285  HE1 LYR A 205      68.409  44.201  50.439  0.00  0.00           H  
ATOM   3286  HE2 LYR A 205      68.835  43.591  48.818  0.00  0.00           H  
ATOM   3287  NZ  LYR A 205      70.404  43.486  50.269  0.00  0.00           N  
ATOM   3288  HZ1 LYR A 205      70.697  43.781  51.186  0.00  0.00           H  
ATOM   3289  C   LYR A 205      72.079  47.990  45.529  0.00  0.00           C  
ATOM   3290  O   LYR A 205      71.923  47.925  44.319  0.00  0.00           O  
ATOM   3291  C1  LYR A 205      75.272  34.117  55.831  0.00  0.00           C  
ATOM   3292  C2  LYR A 205      75.775  33.264  57.020  0.00  0.00           C  
ATOM   3293  H21 LYR A 205      76.801  33.603  57.293  0.00  0.00           H  
ATOM   3294  H22 LYR A 205      75.119  33.420  57.904  0.00  0.00           H  
ATOM   3295  C3  LYR A 205      75.835  31.793  56.664  0.00  0.00           C  
ATOM   3296  H31 LYR A 205      76.125  31.167  57.543  0.00  0.00           H  
ATOM   3297  H32 LYR A 205      74.835  31.445  56.330  0.00  0.00           H  
ATOM   3298  C4  LYR A 205      76.856  31.629  55.547  0.00  0.00           C  
ATOM   3299  H41 LYR A 205      77.866  31.818  55.961  0.00  0.00           H  
ATOM   3300  H42 LYR A 205      76.871  30.579  55.199  0.00  0.00           H  
ATOM   3301  C5  LYR A 205      76.602  32.545  54.367  0.00  0.00           C  
ATOM   3302  C6  LYR A 205      75.896  33.719  54.489  0.00  0.00           C  
ATOM   3303  C7  LYR A 205      75.732  34.575  53.257  0.00  0.00           C  
ATOM   3304  H71 LYR A 205      76.439  34.378  52.434  0.00  0.00           H  
ATOM   3305  C8  LYR A 205      74.893  35.608  53.060  0.00  0.00           C  
ATOM   3306  H81 LYR A 205      74.216  35.885  53.883  0.00  0.00           H  
ATOM   3307  C9  LYR A 205      74.789  36.484  51.869  0.00  0.00           C  
ATOM   3308  C10 LYR A 205      73.931  37.558  51.861  0.00  0.00           C  
ATOM   3309 H101 LYR A 205      73.335  37.695  52.744  0.00  0.00           H  
ATOM   3310  C11 LYR A 205      73.747  38.504  50.820  0.00  0.00           C  
ATOM   3311 H111 LYR A 205      74.212  38.346  49.878  0.00  0.00           H  
ATOM   3312  C12 LYR A 205      72.979  39.629  51.022  0.00  0.00           C  
ATOM   3313 H121 LYR A 205      72.534  39.738  51.995  0.00  0.00           H  
ATOM   3314  C13 LYR A 205      72.725  40.655  50.091  0.00  0.00           C  
ATOM   3315  C14 LYR A 205      71.939  41.749  50.503  0.00  0.00           C  
ATOM   3316 H141 LYR A 205      72.093  42.062  51.522  0.00  0.00           H  
ATOM   3317  C15 LYR A 205      71.059  42.470  49.748  0.00  0.00           C  
ATOM   3318 H151 LYR A 205      70.935  42.197  48.719  0.00  0.00           H  
ATOM   3319  C16 LYR A 205      73.743  33.905  55.751  0.00  0.00           C  
ATOM   3320 H161 LYR A 205      73.242  34.680  55.132  0.00  0.00           H  
ATOM   3321 H162 LYR A 205      73.508  32.902  55.325  0.00  0.00           H  
ATOM   3322 H163 LYR A 205      73.318  33.964  56.783  0.00  0.00           H  
ATOM   3323  C17 LYR A 205      75.562  35.580  56.276  0.00  0.00           C  
ATOM   3324 H171 LYR A 205      75.133  36.335  55.577  0.00  0.00           H  
ATOM   3325 H172 LYR A 205      75.117  35.759  57.269  0.00  0.00           H  
ATOM   3326 H173 LYR A 205      76.658  35.740  56.349  0.00  0.00           H  
ATOM   3327  C18 LYR A 205      77.228  31.987  53.105  0.00  0.00           C  
ATOM   3328 H181 LYR A 205      77.097  32.604  52.184  0.00  0.00           H  
ATOM   3329 H182 LYR A 205      78.321  31.836  53.249  0.00  0.00           H  
ATOM   3330 H183 LYR A 205      76.784  30.993  52.879  0.00  0.00           H  
ATOM   3331  C19 LYR A 205      75.725  36.139  50.723  0.00  0.00           C  
ATOM   3332 H191 LYR A 205      75.634  36.836  49.862  0.00  0.00           H  
ATOM   3333 H192 LYR A 205      76.783  36.179  51.057  0.00  0.00           H  
ATOM   3334 H193 LYR A 205      75.540  35.117  50.337  0.00  0.00           H  
ATOM   3335  C20 LYR A 205      73.248  40.576  48.648  0.00  0.00           C  
ATOM   3336 H201 LYR A 205      73.027  41.503  48.077  0.00  0.00           H  
ATOM   3337 H202 LYR A 205      74.359  40.464  48.672  0.00  0.00           H  
ATOM   3338 H203 LYR A 205      72.821  39.701  48.123  0.00  0.00           H  
ATOM   3339  N   VAL A 206      72.355  49.163  46.124  0.00  0.00           N  
ATOM   3340  HN  VAL A 206      72.550  49.207  47.103  0.00  0.00           H  
ATOM   3341  CA  VAL A 206      72.470  50.413  45.401  0.00  0.00           C  
ATOM   3342  HA  VAL A 206      71.585  50.513  44.775  0.00  0.00           H  
ATOM   3343  CB  VAL A 206      72.526  51.605  46.348  0.00  0.00           C  
ATOM   3344  HB  VAL A 206      73.470  51.574  46.942  0.00  0.00           H  
ATOM   3345  CG1 VAL A 206      72.461  52.923  45.565  0.00  0.00           C  
ATOM   3346 HG11 VAL A 206      72.399  53.784  46.263  0.00  0.00           H  
ATOM   3347 HG12 VAL A 206      73.367  53.058  44.929  0.00  0.00           H  
ATOM   3348 HG13 VAL A 206      71.567  52.944  44.910  0.00  0.00           H  
ATOM   3349  CG2 VAL A 206      71.343  51.527  47.335  0.00  0.00           C  
ATOM   3350 HG21 VAL A 206      71.329  52.439  47.973  0.00  0.00           H  
ATOM   3351 HG22 VAL A 206      70.380  51.489  46.781  0.00  0.00           H  
ATOM   3352 HG23 VAL A 206      71.404  50.649  48.007  0.00  0.00           H  
ATOM   3353  C   VAL A 206      73.665  50.420  44.464  0.00  0.00           C  
ATOM   3354  O   VAL A 206      73.565  50.766  43.283  0.00  0.00           O  
ATOM   3355  N   GLY A 207      74.841  49.970  44.958  0.00  0.00           N  
ATOM   3356  HN  GLY A 207      74.889  49.662  45.898  0.00  0.00           H  
ATOM   3357  CA  GLY A 207      76.076  49.977  44.160  0.00  0.00           C  
ATOM   3358  HA1 GLY A 207      76.186  50.937  43.697  0.00  0.00           H  
ATOM   3359  HA2 GLY A 207      76.889  49.726  44.836  0.00  0.00           H  
ATOM   3360  C   GLY A 207      76.088  48.945  43.062  0.00  0.00           C  
ATOM   3361  O   GLY A 207      76.465  49.236  41.929  0.00  0.00           O  
ATOM   3362  N   PHE A 208      75.629  47.712  43.348  0.00  0.00           N  
ATOM   3363  HN  PHE A 208      75.437  47.483  44.299  0.00  0.00           H  
ATOM   3364  CA  PHE A 208      75.411  46.698  42.341  0.00  0.00           C  
ATOM   3365  HA  PHE A 208      76.319  46.604  41.776  0.00  0.00           H  
ATOM   3366  CB  PHE A 208      75.076  45.327  42.987  0.00  0.00           C  
ATOM   3367  HB1 PHE A 208      75.783  45.124  43.823  0.00  0.00           H  
ATOM   3368  HB2 PHE A 208      74.038  45.330  43.393  0.00  0.00           H  
ATOM   3369  CG  PHE A 208      75.208  44.206  41.988  0.00  0.00           C  
ATOM   3370  CD1 PHE A 208      74.088  43.736  41.296  0.00  0.00           C  
ATOM   3371  HD1 PHE A 208      73.116  44.169  41.481  0.00  0.00           H  
ATOM   3372  CE1 PHE A 208      74.221  42.714  40.337  0.00  0.00           C  
ATOM   3373  HE1 PHE A 208      73.351  42.357  39.814  0.00  0.00           H  
ATOM   3374  CZ  PHE A 208      75.473  42.163  40.081  0.00  0.00           C  
ATOM   3375  HZ  PHE A 208      75.575  41.383  39.342  0.00  0.00           H  
ATOM   3376  CD2 PHE A 208      76.468  43.646  41.722  0.00  0.00           C  
ATOM   3377  HD2 PHE A 208      77.338  43.994  42.266  0.00  0.00           H  
ATOM   3378  CE2 PHE A 208      76.600  42.625  40.773  0.00  0.00           C  
ATOM   3379  HE2 PHE A 208      77.572  42.202  40.569  0.00  0.00           H  
ATOM   3380  C   PHE A 208      74.312  47.088  41.357  0.00  0.00           C  
ATOM   3381  O   PHE A 208      74.427  46.856  40.157  0.00  0.00           O  
ATOM   3382  N   GLY A 209      73.211  47.700  41.842  0.00  0.00           N  
ATOM   3383  HN  GLY A 209      73.095  47.822  42.822  0.00  0.00           H  
ATOM   3384  CA  GLY A 209      72.150  48.280  41.008  0.00  0.00           C  
ATOM   3385  HA1 GLY A 209      71.664  47.454  40.512  0.00  0.00           H  
ATOM   3386  HA2 GLY A 209      71.490  48.836  41.660  0.00  0.00           H  
ATOM   3387  C   GLY A 209      72.637  49.212  39.942  0.00  0.00           C  
ATOM   3388  O   GLY A 209      72.371  48.997  38.754  0.00  0.00           O  
ATOM   3389  N   PHE A 210      73.421  50.238  40.305  0.00  0.00           N  
ATOM   3390  HN  PHE A 210      73.595  50.412  41.274  0.00  0.00           H  
ATOM   3391  CA  PHE A 210      74.078  51.121  39.359  0.00  0.00           C  
ATOM   3392  HA  PHE A 210      73.311  51.494  38.693  0.00  0.00           H  
ATOM   3393  CB  PHE A 210      74.763  52.308  40.073  0.00  0.00           C  
ATOM   3394  HB1 PHE A 210      75.341  51.955  40.949  0.00  0.00           H  
ATOM   3395  HB2 PHE A 210      75.454  52.842  39.377  0.00  0.00           H  
ATOM   3396  CG  PHE A 210      73.727  53.311  40.506  0.00  0.00           C  
ATOM   3397  CD1 PHE A 210      72.947  53.973  39.539  0.00  0.00           C  
ATOM   3398  HD1 PHE A 210      73.112  53.772  38.488  0.00  0.00           H  
ATOM   3399  CE1 PHE A 210      71.962  54.887  39.924  0.00  0.00           C  
ATOM   3400  HE1 PHE A 210      71.363  55.379  39.176  0.00  0.00           H  
ATOM   3401  CZ  PHE A 210      71.767  55.177  41.273  0.00  0.00           C  
ATOM   3402  HZ  PHE A 210      71.024  55.902  41.567  0.00  0.00           H  
ATOM   3403  CD2 PHE A 210      73.523  53.613  41.867  0.00  0.00           C  
ATOM   3404  HD2 PHE A 210      74.132  53.129  42.614  0.00  0.00           H  
ATOM   3405  CE2 PHE A 210      72.549  54.546  42.251  0.00  0.00           C  
ATOM   3406  HE2 PHE A 210      72.403  54.777  43.291  0.00  0.00           H  
ATOM   3407  C   PHE A 210      75.059  50.407  38.445  0.00  0.00           C  
ATOM   3408  O   PHE A 210      75.089  50.654  37.234  0.00  0.00           O  
ATOM   3409  N   LEU A 211      75.850  49.444  38.963  0.00  0.00           N  
ATOM   3410  HN  LEU A 211      75.857  49.276  39.943  0.00  0.00           H  
ATOM   3411  CA  LEU A 211      76.697  48.600  38.139  0.00  0.00           C  
ATOM   3412  HA  LEU A 211      77.359  49.254  37.584  0.00  0.00           H  
ATOM   3413  CB  LEU A 211      77.550  47.638  39.016  0.00  0.00           C  
ATOM   3414  HB1 LEU A 211      78.139  48.254  39.722  0.00  0.00           H  
ATOM   3415  HB2 LEU A 211      76.859  47.014  39.622  0.00  0.00           H  
ATOM   3416  CG  LEU A 211      78.503  46.704  38.233  0.00  0.00           C  
ATOM   3417  HG  LEU A 211      77.894  46.068  37.557  0.00  0.00           H  
ATOM   3418  CD1 LEU A 211      79.501  47.489  37.365  0.00  0.00           C  
ATOM   3419 HD11 LEU A 211      80.133  46.773  36.793  0.00  0.00           H  
ATOM   3420 HD12 LEU A 211      78.982  48.124  36.626  0.00  0.00           H  
ATOM   3421 HD13 LEU A 211      80.150  48.126  37.999  0.00  0.00           H  
ATOM   3422  CD2 LEU A 211      79.236  45.772  39.211  0.00  0.00           C  
ATOM   3423 HD21 LEU A 211      79.908  45.075  38.658  0.00  0.00           H  
ATOM   3424 HD22 LEU A 211      79.846  46.358  39.926  0.00  0.00           H  
ATOM   3425 HD23 LEU A 211      78.504  45.167  39.786  0.00  0.00           H  
ATOM   3426  C   LEU A 211      75.921  47.800  37.096  0.00  0.00           C  
ATOM   3427  O   LEU A 211      76.331  47.691  35.943  0.00  0.00           O  
ATOM   3428  N   SER A 212      74.747  47.242  37.454  0.00  0.00           N  
ATOM   3429  HN  SER A 212      74.473  47.282  38.416  0.00  0.00           H  
ATOM   3430  CA  SER A 212      73.857  46.543  36.541  0.00  0.00           C  
ATOM   3431  HA  SER A 212      74.461  45.777  36.080  0.00  0.00           H  
ATOM   3432  CB  SER A 212      72.688  45.806  37.270  0.00  0.00           C  
ATOM   3433  HB1 SER A 212      72.290  45.011  36.604  0.00  0.00           H  
ATOM   3434  HB2 SER A 212      73.087  45.311  38.178  0.00  0.00           H  
ATOM   3435  OG  SER A 212      71.593  46.647  37.634  0.00  0.00           O  
ATOM   3436  HG1 SER A 212      71.941  47.381  38.150  0.00  0.00           H  
ATOM   3437  C   SER A 212      73.364  47.417  35.392  0.00  0.00           C  
ATOM   3438  O   SER A 212      73.360  47.004  34.233  0.00  0.00           O  
ATOM   3439  N   LEU A 213      72.986  48.685  35.671  0.00  0.00           N  
ATOM   3440  HN  LEU A 213      72.959  48.987  36.620  0.00  0.00           H  
ATOM   3441  CA  LEU A 213      72.651  49.690  34.671  0.00  0.00           C  
ATOM   3442  HA  LEU A 213      71.881  49.272  34.036  0.00  0.00           H  
ATOM   3443  CB  LEU A 213      72.125  50.977  35.341  0.00  0.00           C  
ATOM   3444  HB1 LEU A 213      72.936  51.415  35.965  0.00  0.00           H  
ATOM   3445  HB2 LEU A 213      71.885  51.723  34.550  0.00  0.00           H  
ATOM   3446  CG  LEU A 213      70.882  50.809  36.229  0.00  0.00           C  
ATOM   3447  HG  LEU A 213      71.112  50.052  37.020  0.00  0.00           H  
ATOM   3448  CD1 LEU A 213      70.586  52.138  36.927  0.00  0.00           C  
ATOM   3449 HD11 LEU A 213      69.680  52.033  37.574  0.00  0.00           H  
ATOM   3450 HD12 LEU A 213      71.447  52.446  37.562  0.00  0.00           H  
ATOM   3451 HD13 LEU A 213      70.395  52.925  36.177  0.00  0.00           H  
ATOM   3452  CD2 LEU A 213      69.651  50.308  35.468  0.00  0.00           C  
ATOM   3453 HD21 LEU A 213      68.786  50.213  36.153  0.00  0.00           H  
ATOM   3454 HD22 LEU A 213      69.371  51.034  34.667  0.00  0.00           H  
ATOM   3455 HD23 LEU A 213      69.836  49.318  35.009  0.00  0.00           H  
ATOM   3456  C   LEU A 213      73.813  50.067  33.763  0.00  0.00           C  
ATOM   3457  O   LEU A 213      73.675  50.143  32.544  0.00  0.00           O  
ATOM   3458  N   ASN A 214      75.024  50.277  34.325  0.00  0.00           N  
ATOM   3459  HN  ASN A 214      75.110  50.290  35.325  0.00  0.00           H  
ATOM   3460  CA  ASN A 214      76.239  50.495  33.547  0.00  0.00           C  
ATOM   3461  HA  ASN A 214      76.058  51.322  32.877  0.00  0.00           H  
ATOM   3462  CB  ASN A 214      77.438  50.797  34.480  0.00  0.00           C  
ATOM   3463  HB1 ASN A 214      77.267  50.318  35.472  0.00  0.00           H  
ATOM   3464  HB2 ASN A 214      78.399  50.404  34.075  0.00  0.00           H  
ATOM   3465  CG  ASN A 214      77.588  52.299  34.685  0.00  0.00           C  
ATOM   3466  OD1 ASN A 214      77.139  52.878  35.677  0.00  0.00           O  
ATOM   3467  ND2 ASN A 214      78.256  52.962  33.710  0.00  0.00           N  
ATOM   3468 HD21 ASN A 214      78.595  52.473  32.909  0.00  0.00           H  
ATOM   3469 HD22 ASN A 214      78.359  53.943  33.827  0.00  0.00           H  
ATOM   3470  C   ASN A 214      76.578  49.317  32.658  0.00  0.00           C  
ATOM   3471  O   ASN A 214      76.890  49.486  31.476  0.00  0.00           O  
ATOM   3472  N   SER A 215      76.481  48.077  33.171  0.00  0.00           N  
ATOM   3473  HN  SER A 215      76.308  47.967  34.143  0.00  0.00           H  
ATOM   3474  CA  SER A 215      76.647  46.856  32.403  0.00  0.00           C  
ATOM   3475  HA  SER A 215      77.634  46.863  31.967  0.00  0.00           H  
ATOM   3476  CB  SER A 215      76.471  45.597  33.277  0.00  0.00           C  
ATOM   3477  HB1 SER A 215      75.528  45.680  33.852  0.00  0.00           H  
ATOM   3478  HB2 SER A 215      76.425  44.685  32.640  0.00  0.00           H  
ATOM   3479  OG  SER A 215      77.578  45.457  34.171  0.00  0.00           O  
ATOM   3480  HG1 SER A 215      77.307  44.837  34.854  0.00  0.00           H  
ATOM   3481  C   SER A 215      75.665  46.735  31.260  0.00  0.00           C  
ATOM   3482  O   SER A 215      76.041  46.386  30.148  0.00  0.00           O  
ATOM   3483  N   MET A 216      74.383  47.076  31.487  0.00  0.00           N  
ATOM   3484  HN  MET A 216      74.097  47.326  32.407  0.00  0.00           H  
ATOM   3485  CA  MET A 216      73.356  47.136  30.463  0.00  0.00           C  
ATOM   3486  HA  MET A 216      73.271  46.154  30.016  0.00  0.00           H  
ATOM   3487  CB  MET A 216      72.028  47.527  31.140  0.00  0.00           C  
ATOM   3488  HB1 MET A 216      71.858  46.837  31.992  0.00  0.00           H  
ATOM   3489  HB2 MET A 216      72.122  48.549  31.567  0.00  0.00           H  
ATOM   3490  CG  MET A 216      70.781  47.504  30.228  0.00  0.00           C  
ATOM   3491  HG1 MET A 216      69.991  48.060  30.781  0.00  0.00           H  
ATOM   3492  HG2 MET A 216      70.972  48.084  29.295  0.00  0.00           H  
ATOM   3493  SD  MET A 216      70.172  45.849  29.824  0.00  0.00           S  
ATOM   3494  CE  MET A 216      68.496  46.516  29.663  0.00  0.00           C  
ATOM   3495  HE1 MET A 216      67.781  45.709  29.359  0.00  0.00           H  
ATOM   3496  HE2 MET A 216      68.139  46.925  30.634  0.00  0.00           H  
ATOM   3497  HE3 MET A 216      68.446  47.334  28.912  0.00  0.00           H  
ATOM   3498  C   MET A 216      73.652  48.126  29.348  0.00  0.00           C  
ATOM   3499  O   MET A 216      73.497  47.812  28.170  0.00  0.00           O  
ATOM   3500  N   HIS A 217      74.134  49.340  29.702  0.00  0.00           N  
ATOM   3501  HN  HIS A 217      74.219  49.563  30.661  0.00  0.00           H  
ATOM   3502  CA  HIS A 217      74.561  50.341  28.738  0.00  0.00           C  
ATOM   3503  HA  HIS A 217      73.746  50.523  28.062  0.00  0.00           H  
ATOM   3504  CB  HIS A 217      74.935  51.656  29.453  0.00  0.00           C  
ATOM   3505  HB1 HIS A 217      74.066  51.990  30.067  0.00  0.00           H  
ATOM   3506  HB2 HIS A 217      75.791  51.484  30.148  0.00  0.00           H  
ATOM   3507  ND1 HIS A 217      76.583  53.177  28.389  0.00  0.00           N  
ATOM   3508  CG  HIS A 217      75.271  52.786  28.528  0.00  0.00           C  
ATOM   3509  CE1 HIS A 217      76.559  54.155  27.507  0.00  0.00           C  
ATOM   3510  HE1 HIS A 217      77.443  54.691  27.170  0.00  0.00           H  
ATOM   3511  NE2 HIS A 217      75.298  54.403  27.074  0.00  0.00           N  
ATOM   3512  HE2 HIS A 217      74.999  55.120  26.444  0.00  0.00           H  
ATOM   3513  CD2 HIS A 217      74.469  53.528  27.721  0.00  0.00           C  
ATOM   3514  HD2 HIS A 217      73.399  53.480  27.568  0.00  0.00           H  
ATOM   3515  C   HIS A 217      75.729  49.878  27.882  0.00  0.00           C  
ATOM   3516  O   HIS A 217      75.691  49.985  26.652  0.00  0.00           O  
ATOM   3517  N   THR A 218      76.753  49.259  28.498  0.00  0.00           N  
ATOM   3518  HN  THR A 218      76.820  49.261  29.497  0.00  0.00           H  
ATOM   3519  CA  THR A 218      77.874  48.646  27.792  0.00  0.00           C  
ATOM   3520  HA  THR A 218      78.325  49.418  27.178  0.00  0.00           H  
ATOM   3521  CB  THR A 218      78.945  48.096  28.726  0.00  0.00           C  
ATOM   3522  HB  THR A 218      78.535  47.254  29.321  0.00  0.00           H  
ATOM   3523  OG1 THR A 218      79.382  49.111  29.612  0.00  0.00           O  
ATOM   3524  HG1 THR A 218      80.068  48.718  30.168  0.00  0.00           H  
ATOM   3525  CG2 THR A 218      80.193  47.644  27.940  0.00  0.00           C  
ATOM   3526 HG21 THR A 218      81.000  47.342  28.636  0.00  0.00           H  
ATOM   3527 HG22 THR A 218      79.966  46.790  27.273  0.00  0.00           H  
ATOM   3528 HG23 THR A 218      80.574  48.485  27.326  0.00  0.00           H  
ATOM   3529  C   THR A 218      77.427  47.540  26.857  0.00  0.00           C  
ATOM   3530  O   THR A 218      77.861  47.471  25.714  0.00  0.00           O  
ATOM   3531  N   LEU A 219      76.507  46.654  27.304  0.00  0.00           N  
ATOM   3532  HN  LEU A 219      76.186  46.703  28.246  0.00  0.00           H  
ATOM   3533  CA  LEU A 219      75.924  45.616  26.461  0.00  0.00           C  
ATOM   3534  HA  LEU A 219      76.743  45.073  26.017  0.00  0.00           H  
ATOM   3535  CB  LEU A 219      75.037  44.631  27.268  0.00  0.00           C  
ATOM   3536  HB1 LEU A 219      74.276  45.217  27.811  0.00  0.00           H  
ATOM   3537  HB2 LEU A 219      74.508  43.956  26.563  0.00  0.00           H  
ATOM   3538  CG  LEU A 219      75.820  43.750  28.276  0.00  0.00           C  
ATOM   3539  HG  LEU A 219      76.444  44.417  28.900  0.00  0.00           H  
ATOM   3540  CD1 LEU A 219      74.851  43.004  29.203  0.00  0.00           C  
ATOM   3541 HD11 LEU A 219      75.421  42.450  29.980  0.00  0.00           H  
ATOM   3542 HD12 LEU A 219      74.159  43.720  29.695  0.00  0.00           H  
ATOM   3543 HD13 LEU A 219      74.254  42.268  28.618  0.00  0.00           H  
ATOM   3544  CD2 LEU A 219      76.750  42.746  27.583  0.00  0.00           C  
ATOM   3545 HD21 LEU A 219      77.319  42.172  28.350  0.00  0.00           H  
ATOM   3546 HD22 LEU A 219      76.165  42.029  26.967  0.00  0.00           H  
ATOM   3547 HD23 LEU A 219      77.482  43.270  26.936  0.00  0.00           H  
ATOM   3548  C   LEU A 219      75.123  46.168  25.274  0.00  0.00           C  
ATOM   3549  O   LEU A 219      75.300  45.687  24.164  0.00  0.00           O  
ATOM   3550  N   GLU A 220      74.275  47.202  25.486  0.00  0.00           N  
ATOM   3551  HN  GLU A 220      74.139  47.563  26.406  0.00  0.00           H  
ATOM   3552  CA  GLU A 220      73.504  47.863  24.430  0.00  0.00           C  
ATOM   3553  HA  GLU A 220      72.937  47.108  23.915  0.00  0.00           H  
ATOM   3554  CB  GLU A 220      72.529  48.927  25.013  0.00  0.00           C  
ATOM   3555  HB1 GLU A 220      71.878  48.433  25.758  0.00  0.00           H  
ATOM   3556  HB2 GLU A 220      73.117  49.703  25.548  0.00  0.00           H  
ATOM   3557  CG  GLU A 220      71.627  49.617  23.947  0.00  0.00           C  
ATOM   3558  HG1 GLU A 220      72.269  50.101  23.182  0.00  0.00           H  
ATOM   3559  HG2 GLU A 220      70.991  48.861  23.443  0.00  0.00           H  
ATOM   3560  CD  GLU A 220      70.703  50.701  24.491  0.00  0.00           C  
ATOM   3561  OE1 GLU A 220      70.991  51.903  24.266  0.00  0.00           O  
ATOM   3562  OE2 GLU A 220      69.658  50.374  25.107  0.00  0.00           O1-
ATOM   3563  C   GLU A 220      74.393  48.518  23.373  0.00  0.00           C  
ATOM   3564  O   GLU A 220      74.167  48.373  22.174  0.00  0.00           O  
ATOM   3565  N   ALA A 221      75.459  49.237  23.795  0.00  0.00           N  
ATOM   3566  HN  ALA A 221      75.595  49.400  24.764  0.00  0.00           H  
ATOM   3567  CA  ALA A 221      76.436  49.814  22.897  0.00  0.00           C  
ATOM   3568  HA  ALA A 221      75.911  50.417  22.170  0.00  0.00           H  
ATOM   3569  CB  ALA A 221      77.383  50.723  23.710  0.00  0.00           C  
ATOM   3570  HB1 ALA A 221      78.106  51.237  23.045  0.00  0.00           H  
ATOM   3571  HB2 ALA A 221      76.781  51.499  24.242  0.00  0.00           H  
ATOM   3572  HB3 ALA A 221      77.933  50.139  24.478  0.00  0.00           H  
ATOM   3573  C   ALA A 221      77.249  48.778  22.105  0.00  0.00           C  
ATOM   3574  O   ALA A 221      77.541  48.948  20.923  0.00  0.00           O  
ATOM   3575  N   ASN A 222      77.613  47.652  22.755  0.00  0.00           N  
ATOM   3576  HN  ASN A 222      77.409  47.593  23.727  0.00  0.00           H  
ATOM   3577  CA  ASN A 222      78.287  46.506  22.164  0.00  0.00           C  
ATOM   3578  HA  ASN A 222      79.182  46.852  21.678  0.00  0.00           H  
ATOM   3579  CB  ASN A 222      78.683  45.562  23.344  0.00  0.00           C  
ATOM   3580  HB1 ASN A 222      79.622  45.950  23.808  0.00  0.00           H  
ATOM   3581  HB2 ASN A 222      77.896  45.627  24.119  0.00  0.00           H  
ATOM   3582  CG  ASN A 222      78.902  44.092  22.996  0.00  0.00           C  
ATOM   3583  OD1 ASN A 222      79.861  43.688  22.341  0.00  0.00           O  
ATOM   3584  ND2 ASN A 222      77.961  43.236  23.454  0.00  0.00           N  
ATOM   3585 HD21 ASN A 222      77.141  43.611  23.888  0.00  0.00           H  
ATOM   3586 HD22 ASN A 222      78.087  42.267  23.245  0.00  0.00           H  
ATOM   3587  C   ASN A 222      77.466  45.797  21.071  0.00  0.00           C  
ATOM   3588  O   ASN A 222      78.033  45.379  20.059  0.00  0.00           O  
ATOM   3589  N   THR A 223      76.143  45.636  21.249  0.00  0.00           N  
ATOM   3590  HN  THR A 223      75.686  45.925  22.081  0.00  0.00           H  
ATOM   3591  CA  THR A 223      75.292  44.968  20.255  0.00  0.00           C  
ATOM   3592  HA  THR A 223      75.913  44.391  19.583  0.00  0.00           H  
ATOM   3593  CB  THR A 223      74.283  43.971  20.843  0.00  0.00           C  
ATOM   3594  HB  THR A 223      73.672  43.535  20.029  0.00  0.00           H  
ATOM   3595  OG1 THR A 223      73.435  44.557  21.818  0.00  0.00           O  
ATOM   3596  HG1 THR A 223      72.710  43.942  21.933  0.00  0.00           H  
ATOM   3597  CG2 THR A 223      75.047  42.839  21.542  0.00  0.00           C  
ATOM   3598 HG21 THR A 223      74.355  42.024  21.828  0.00  0.00           H  
ATOM   3599 HG22 THR A 223      75.826  42.423  20.869  0.00  0.00           H  
ATOM   3600 HG23 THR A 223      75.539  43.234  22.459  0.00  0.00           H  
ATOM   3601  C   THR A 223      74.549  45.950  19.378  0.00  0.00           C  
ATOM   3602  O   THR A 223      73.618  45.581  18.664  0.00  0.00           O  
ATOM   3603  N   GLU A 224      74.939  47.243  19.382  0.00  0.00           N  
ATOM   3604  HN  GLU A 224      75.670  47.540  19.998  0.00  0.00           H  
ATOM   3605  CA  GLU A 224      74.356  48.257  18.534  0.00  0.00           C  
ATOM   3606  HA  GLU A 224      73.297  48.269  18.750  0.00  0.00           H  
ATOM   3607  CB  GLU A 224      74.917  49.662  18.907  0.00  0.00           C  
ATOM   3608  HB1 GLU A 224      74.722  49.823  19.978  0.00  0.00           H  
ATOM   3609  HB2 GLU A 224      76.027  49.650  18.770  0.00  0.00           H  
ATOM   3610  CG  GLU A 224      74.313  50.835  18.098  0.00  0.00           C  
ATOM   3611  HG1 GLU A 224      74.637  50.766  17.036  0.00  0.00           H  
ATOM   3612  HG2 GLU A 224      73.204  50.767  18.115  0.00  0.00           H  
ATOM   3613  CD  GLU A 224      74.705  52.220  18.603  0.00  0.00           C  
ATOM   3614  OE1 GLU A 224      75.390  52.367  19.638  0.00  0.00           O  
ATOM   3615  OE2 GLU A 224      74.293  53.205  17.923  0.00  0.00           O1-
ATOM   3616  C   GLU A 224      74.499  47.974  17.034  0.00  0.00           C  
ATOM   3617  O   GLU A 224      75.578  47.682  16.518  0.00  0.00           O  
ATOM   3618  N   SER A 225      73.354  48.014  16.310  0.00  0.00           N  
ATOM   3619  HN  SER A 225      72.496  48.208  16.775  0.00  0.00           H  
ATOM   3620  CA  SER A 225      73.278  47.750  14.872  0.00  0.00           C  
ATOM   3621  HA  SER A 225      73.785  46.814  14.730  0.00  0.00           H  
ATOM   3622  CB  SER A 225      71.817  47.527  14.390  0.00  0.00           C  
ATOM   3623  HB1 SER A 225      71.296  46.895  15.145  0.00  0.00           H  
ATOM   3624  HB2 SER A 225      71.279  48.503  14.331  0.00  0.00           H  
ATOM   3625  OG  SER A 225      71.755  46.844  13.132  0.00  0.00           O  
ATOM   3626  HG1 SER A 225      70.856  46.536  13.019  0.00  0.00           H  
ATOM   3627  C   SER A 225      74.005  48.774  14.004  0.00  0.00           C  
ATOM   3628  O   SER A 225      74.177  49.936  14.360  0.00  0.00           O  
ATOM   3629  N   VAL A 226      74.481  48.305  12.843  0.00  0.00           N  
ATOM   3630  HN  VAL A 226      74.186  47.412  12.516  0.00  0.00           H  
ATOM   3631  CA  VAL A 226      75.501  48.921  12.016  0.00  0.00           C  
ATOM   3632  HA  VAL A 226      76.218  49.379  12.680  0.00  0.00           H  
ATOM   3633  CB  VAL A 226      76.231  47.846  11.203  0.00  0.00           C  
ATOM   3634  HB  VAL A 226      76.772  48.328  10.359  0.00  0.00           H  
ATOM   3635  CG1 VAL A 226      77.262  47.146  12.109  0.00  0.00           C  
ATOM   3636 HG11 VAL A 226      77.805  46.368  11.538  0.00  0.00           H  
ATOM   3637 HG12 VAL A 226      77.989  47.882  12.513  0.00  0.00           H  
ATOM   3638 HG13 VAL A 226      76.751  46.664  12.973  0.00  0.00           H  
ATOM   3639  CG2 VAL A 226      75.260  46.796  10.631  0.00  0.00           C  
ATOM   3640 HG21 VAL A 226      75.791  46.148   9.900  0.00  0.00           H  
ATOM   3641 HG22 VAL A 226      74.860  46.135  11.425  0.00  0.00           H  
ATOM   3642 HG23 VAL A 226      74.403  47.288  10.116  0.00  0.00           H  
ATOM   3643  C   VAL A 226      75.007  50.075  11.075  0.00  0.00           C  
ATOM   3644  OT1 VAL A 226      74.233  49.807  10.121  0.00  0.00           O  
ATOM   3645  OT2 VAL A 226      75.448  51.239  11.291  0.00  0.00           O  
ATOM   3646  N   ALA B   2      63.026   6.855  67.428  0.00  0.00           N  
ATOM   3647  H1  ALA B   2      62.210   6.740  68.063  0.00  0.00           H  
ATOM   3648  H2  ALA B   2      63.362   5.907  67.158  0.00  0.00           H  
ATOM   3649  H3  ALA B   2      63.736   7.283  68.052  0.00  0.00           H  
ATOM   3650  CA  ALA B   2      62.731   7.770  66.287  0.00  0.00           C  
ATOM   3651  HA  ALA B   2      62.102   7.244  65.582  0.00  0.00           H  
ATOM   3652  CB  ALA B   2      61.975   9.016  66.799  0.00  0.00           C  
ATOM   3653  HB1 ALA B   2      61.684   9.682  65.958  0.00  0.00           H  
ATOM   3654  HB2 ALA B   2      61.040   8.730  67.335  0.00  0.00           H  
ATOM   3655  HB3 ALA B   2      62.605   9.612  67.493  0.00  0.00           H  
ATOM   3656  C   ALA B   2      63.974   8.199  65.528  0.00  0.00           C  
ATOM   3657  O   ALA B   2      64.007   8.167  64.308  0.00  0.00           O  
ATOM   3658  N   GLN B   3      65.035   8.569  66.271  0.00  0.00           N  
ATOM   3659  HN  GLN B   3      65.001   8.551  67.271  0.00  0.00           H  
ATOM   3660  CA  GLN B   3      66.257   9.217  65.822  0.00  0.00           C  
ATOM   3661  HA  GLN B   3      66.018  10.235  65.542  0.00  0.00           H  
ATOM   3662  CB  GLN B   3      67.215   9.207  67.027  0.00  0.00           C  
ATOM   3663  HB1 GLN B   3      66.677   9.615  67.910  0.00  0.00           H  
ATOM   3664  HB2 GLN B   3      67.494   8.160  67.277  0.00  0.00           H  
ATOM   3665  CG  GLN B   3      68.507  10.028  66.857  0.00  0.00           C  
ATOM   3666  HG1 GLN B   3      69.135   9.885  67.764  0.00  0.00           H  
ATOM   3667  HG2 GLN B   3      69.095   9.691  65.975  0.00  0.00           H  
ATOM   3668  CD  GLN B   3      68.195  11.515  66.756  0.00  0.00           C  
ATOM   3669  OE1 GLN B   3      67.485  12.091  67.588  0.00  0.00           O  
ATOM   3670  NE2 GLN B   3      68.714  12.177  65.701  0.00  0.00           N  
ATOM   3671 HE21 GLN B   3      69.323  11.720  65.059  0.00  0.00           H  
ATOM   3672 HE22 GLN B   3      68.606  13.176  65.689  0.00  0.00           H  
ATOM   3673  C   GLN B   3      66.955   8.580  64.620  0.00  0.00           C  
ATOM   3674  O   GLN B   3      67.304   9.261  63.666  0.00  0.00           O  
ATOM   3675  N   ILE B   4      67.116   7.241  64.612  0.00  0.00           N  
ATOM   3676  HN  ILE B   4      66.925   6.702  65.424  0.00  0.00           H  
ATOM   3677  CA  ILE B   4      67.705   6.523  63.490  0.00  0.00           C  
ATOM   3678  HA  ILE B   4      68.681   6.971  63.333  0.00  0.00           H  
ATOM   3679  CB  ILE B   4      67.929   5.036  63.792  0.00  0.00           C  
ATOM   3680  HB  ILE B   4      68.554   4.993  64.708  0.00  0.00           H  
ATOM   3681  CG2 ILE B   4      66.596   4.306  64.112  0.00  0.00           C  
ATOM   3682 HG21 ILE B   4      66.817   3.268  64.443  0.00  0.00           H  
ATOM   3683 HG22 ILE B   4      66.037   4.814  64.924  0.00  0.00           H  
ATOM   3684 HG23 ILE B   4      65.962   4.249  63.206  0.00  0.00           H  
ATOM   3685  CG1 ILE B   4      68.708   4.310  62.679  0.00  0.00           C  
ATOM   3686 HG11 ILE B   4      68.868   3.252  62.980  0.00  0.00           H  
ATOM   3687 HG12 ILE B   4      68.092   4.273  61.753  0.00  0.00           H  
ATOM   3688  CD  ILE B   4      70.061   4.940  62.339  0.00  0.00           C  
ATOM   3689  HD1 ILE B   4      70.611   4.302  61.608  0.00  0.00           H  
ATOM   3690  HD2 ILE B   4      69.950   5.948  61.887  0.00  0.00           H  
ATOM   3691  HD3 ILE B   4      70.695   5.037  63.256  0.00  0.00           H  
ATOM   3692  C   ILE B   4      66.956   6.714  62.174  0.00  0.00           C  
ATOM   3693  O   ILE B   4      67.558   6.917  61.130  0.00  0.00           O  
ATOM   3694  N   TRP B   5      65.605   6.724  62.172  0.00  0.00           N  
ATOM   3695  HN  TRP B   5      65.101   6.662  63.035  0.00  0.00           H  
ATOM   3696  CA  TRP B   5      64.847   6.906  60.956  0.00  0.00           C  
ATOM   3697  HA  TRP B   5      65.297   6.307  60.174  0.00  0.00           H  
ATOM   3698  CB  TRP B   5      63.381   6.434  61.126  0.00  0.00           C  
ATOM   3699  HB1 TRP B   5      62.943   6.892  62.038  0.00  0.00           H  
ATOM   3700  HB2 TRP B   5      62.774   6.757  60.249  0.00  0.00           H  
ATOM   3701  CG  TRP B   5      63.313   4.933  61.200  0.00  0.00           C  
ATOM   3702  CD1 TRP B   5      63.266   4.115  62.292  0.00  0.00           C  
ATOM   3703  HD1 TRP B   5      63.190   4.497  63.302  0.00  0.00           H  
ATOM   3704  NE1 TRP B   5      63.365   2.795  61.905  0.00  0.00           N  
ATOM   3705  HE1 TRP B   5      63.425   1.987  62.456  0.00  0.00           H  
ATOM   3706  CE2 TRP B   5      63.467   2.743  60.534  0.00  0.00           C  
ATOM   3707  CD2 TRP B   5      63.433   4.072  60.051  0.00  0.00           C  
ATOM   3708  CE3 TRP B   5      63.523   4.349  58.690  0.00  0.00           C  
ATOM   3709  HE3 TRP B   5      63.513   5.358  58.308  0.00  0.00           H  
ATOM   3710  CZ3 TRP B   5      63.636   3.268  57.812  0.00  0.00           C  
ATOM   3711  HZ3 TRP B   5      63.708   3.447  56.741  0.00  0.00           H  
ATOM   3712  CZ2 TRP B   5      63.580   1.672  59.656  0.00  0.00           C  
ATOM   3713  HZ2 TRP B   5      63.600   0.653  60.018  0.00  0.00           H  
ATOM   3714  CH2 TRP B   5      63.669   1.949  58.284  0.00  0.00           C  
ATOM   3715  HH2 TRP B   5      63.762   1.129  57.576  0.00  0.00           H  
ATOM   3716  C   TRP B   5      64.892   8.325  60.443  0.00  0.00           C  
ATOM   3717  O   TRP B   5      64.743   8.571  59.243  0.00  0.00           O  
ATOM   3718  N   LEU B   6      65.160   9.309  61.318  0.00  0.00           N  
ATOM   3719  HN  LEU B   6      65.257   9.112  62.288  0.00  0.00           H  
ATOM   3720  CA  LEU B   6      65.487  10.660  60.894  0.00  0.00           C  
ATOM   3721  HA  LEU B   6      64.750  10.973  60.167  0.00  0.00           H  
ATOM   3722  CB  LEU B   6      65.446  11.633  62.092  0.00  0.00           C  
ATOM   3723  HB1 LEU B   6      66.223  11.340  62.828  0.00  0.00           H  
ATOM   3724  HB2 LEU B   6      65.686  12.654  61.748  0.00  0.00           H  
ATOM   3725  CG  LEU B   6      64.080  11.664  62.809  0.00  0.00           C  
ATOM   3726  HG  LEU B   6      63.790  10.632  63.094  0.00  0.00           H  
ATOM   3727  CD1 LEU B   6      64.142  12.477  64.108  0.00  0.00           C  
ATOM   3728 HD11 LEU B   6      63.165  12.450  64.634  0.00  0.00           H  
ATOM   3729 HD12 LEU B   6      64.929  12.095  64.784  0.00  0.00           H  
ATOM   3730 HD13 LEU B   6      64.372  13.539  63.874  0.00  0.00           H  
ATOM   3731  CD2 LEU B   6      62.990  12.233  61.896  0.00  0.00           C  
ATOM   3732 HD21 LEU B   6      62.032  12.366  62.451  0.00  0.00           H  
ATOM   3733 HD22 LEU B   6      63.300  13.224  61.511  0.00  0.00           H  
ATOM   3734 HD23 LEU B   6      62.790  11.569  61.027  0.00  0.00           H  
ATOM   3735  C   LEU B   6      66.832  10.709  60.176  0.00  0.00           C  
ATOM   3736  O   LEU B   6      66.942  11.268  59.094  0.00  0.00           O  
ATOM   3737  N   TRP B   7      67.870  10.048  60.731  0.00  0.00           N  
ATOM   3738  HN  TRP B   7      67.780   9.630  61.623  0.00  0.00           H  
ATOM   3739  CA  TRP B   7      69.168   9.898  60.084  0.00  0.00           C  
ATOM   3740  HA  TRP B   7      69.478  10.890  59.789  0.00  0.00           H  
ATOM   3741  CB  TRP B   7      70.248   9.328  61.039  0.00  0.00           C  
ATOM   3742  HB1 TRP B   7      69.878   8.386  61.492  0.00  0.00           H  
ATOM   3743  HB2 TRP B   7      71.167   9.094  60.463  0.00  0.00           H  
ATOM   3744  CG  TRP B   7      70.667  10.294  62.134  0.00  0.00           C  
ATOM   3745  CD1 TRP B   7      70.587  10.146  63.495  0.00  0.00           C  
ATOM   3746  HD1 TRP B   7      70.217   9.265  63.989  0.00  0.00           H  
ATOM   3747  NE1 TRP B   7      71.111  11.262  64.118  0.00  0.00           N  
ATOM   3748  HE1 TRP B   7      71.437  11.296  65.037  0.00  0.00           H  
ATOM   3749  CE2 TRP B   7      71.529  12.153  63.164  0.00  0.00           C  
ATOM   3750  CD2 TRP B   7      71.306  11.568  61.897  0.00  0.00           C  
ATOM   3751  CE3 TRP B   7      71.684  12.209  60.723  0.00  0.00           C  
ATOM   3752  HE3 TRP B   7      71.552  11.766  59.755  0.00  0.00           H  
ATOM   3753  CZ3 TRP B   7      72.285  13.474  60.836  0.00  0.00           C  
ATOM   3754  HZ3 TRP B   7      72.595  13.985  59.934  0.00  0.00           H  
ATOM   3755  CZ2 TRP B   7      72.110  13.408  63.268  0.00  0.00           C  
ATOM   3756  HZ2 TRP B   7      72.262  13.881  64.226  0.00  0.00           H  
ATOM   3757  CH2 TRP B   7      72.477  14.079  62.085  0.00  0.00           C  
ATOM   3758  HH2 TRP B   7      72.910  15.062  62.149  0.00  0.00           H  
ATOM   3759  C   TRP B   7      69.156   9.095  58.776  0.00  0.00           C  
ATOM   3760  O   TRP B   7      69.788   9.487  57.800  0.00  0.00           O  
ATOM   3761  N   ILE B   8      68.385   7.989  58.692  0.00  0.00           N  
ATOM   3762  HN  ILE B   8      67.973   7.626  59.526  0.00  0.00           H  
ATOM   3763  CA  ILE B   8      68.143   7.244  57.456  0.00  0.00           C  
ATOM   3764  HA  ILE B   8      69.103   6.930  57.061  0.00  0.00           H  
ATOM   3765  CB  ILE B   8      67.285   5.997  57.713  0.00  0.00           C  
ATOM   3766  HB  ILE B   8      66.395   6.301  58.308  0.00  0.00           H  
ATOM   3767  CG2 ILE B   8      66.791   5.370  56.388  0.00  0.00           C  
ATOM   3768 HG21 ILE B   8      66.230   4.426  56.593  0.00  0.00           H  
ATOM   3769 HG22 ILE B   8      66.102   6.044  55.830  0.00  0.00           H  
ATOM   3770 HG23 ILE B   8      67.660   5.115  55.733  0.00  0.00           H  
ATOM   3771  CG1 ILE B   8      68.087   4.966  58.541  0.00  0.00           C  
ATOM   3772 HG11 ILE B   8      68.887   4.541  57.898  0.00  0.00           H  
ATOM   3773 HG12 ILE B   8      68.589   5.472  59.387  0.00  0.00           H  
ATOM   3774  CD  ILE B   8      67.230   3.820  59.099  0.00  0.00           C  
ATOM   3775  HD1 ILE B   8      67.869   3.126  59.687  0.00  0.00           H  
ATOM   3776  HD2 ILE B   8      66.441   4.215  59.772  0.00  0.00           H  
ATOM   3777  HD3 ILE B   8      66.750   3.234  58.293  0.00  0.00           H  
ATOM   3778  C   ILE B   8      67.510   8.136  56.397  0.00  0.00           C  
ATOM   3779  O   ILE B   8      67.902   8.116  55.225  0.00  0.00           O  
ATOM   3780  N   GLY B   9      66.555   8.999  56.802  0.00  0.00           N  
ATOM   3781  HN  GLY B   9      66.231   8.959  57.743  0.00  0.00           H  
ATOM   3782  CA  GLY B   9      66.071  10.124  56.001  0.00  0.00           C  
ATOM   3783  HA1 GLY B   9      65.529   9.718  55.156  0.00  0.00           H  
ATOM   3784  HA2 GLY B   9      65.451  10.731  56.654  0.00  0.00           H  
ATOM   3785  C   GLY B   9      67.141  11.031  55.443  0.00  0.00           C  
ATOM   3786  O   GLY B   9      67.142  11.318  54.242  0.00  0.00           O  
ATOM   3787  N   VAL B  10      68.093  11.501  56.276  0.00  0.00           N  
ATOM   3788  HN  VAL B  10      68.050  11.273  57.237  0.00  0.00           H  
ATOM   3789  CA  VAL B  10      69.203  12.349  55.838  0.00  0.00           C  
ATOM   3790  HA  VAL B  10      68.793  13.245  55.378  0.00  0.00           H  
ATOM   3791  CB  VAL B  10      70.147  12.739  56.991  0.00  0.00           C  
ATOM   3792  HB  VAL B  10      70.587  11.823  57.441  0.00  0.00           H  
ATOM   3793  CG1 VAL B  10      71.277  13.666  56.503  0.00  0.00           C  
ATOM   3794 HG11 VAL B  10      71.879  14.023  57.368  0.00  0.00           H  
ATOM   3795 HG12 VAL B  10      71.967  13.140  55.799  0.00  0.00           H  
ATOM   3796 HG13 VAL B  10      70.856  14.552  55.982  0.00  0.00           H  
ATOM   3797  CG2 VAL B  10      69.358  13.475  58.064  0.00  0.00           C  
ATOM   3798 HG21 VAL B  10      70.020  13.832  58.880  0.00  0.00           H  
ATOM   3799 HG22 VAL B  10      68.878  14.360  57.585  0.00  0.00           H  
ATOM   3800 HG23 VAL B  10      68.566  12.850  58.520  0.00  0.00           H  
ATOM   3801  C   VAL B  10      70.062  11.663  54.794  0.00  0.00           C  
ATOM   3802  O   VAL B  10      70.362  12.223  53.741  0.00  0.00           O  
ATOM   3803  N   ILE B  11      70.434  10.396  55.065  0.00  0.00           N  
ATOM   3804  HN  ILE B  11      70.162   9.976  55.928  0.00  0.00           H  
ATOM   3805  CA  ILE B  11      71.265   9.591  54.192  0.00  0.00           C  
ATOM   3806  HA  ILE B  11      72.159  10.157  53.965  0.00  0.00           H  
ATOM   3807  CB  ILE B  11      71.660   8.295  54.902  0.00  0.00           C  
ATOM   3808  HB  ILE B  11      70.736   7.789  55.249  0.00  0.00           H  
ATOM   3809  CG2 ILE B  11      72.422   7.350  53.950  0.00  0.00           C  
ATOM   3810 HG21 ILE B  11      72.801   6.464  54.500  0.00  0.00           H  
ATOM   3811 HG22 ILE B  11      71.759   6.982  53.135  0.00  0.00           H  
ATOM   3812 HG23 ILE B  11      73.295   7.876  53.493  0.00  0.00           H  
ATOM   3813  CG1 ILE B  11      72.535   8.606  56.157  0.00  0.00           C  
ATOM   3814 HG11 ILE B  11      73.541   8.923  55.819  0.00  0.00           H  
ATOM   3815 HG12 ILE B  11      72.101   9.463  56.717  0.00  0.00           H  
ATOM   3816  CD  ILE B  11      72.650   7.429  57.119  0.00  0.00           C  
ATOM   3817  HD1 ILE B  11      73.263   7.716  58.004  0.00  0.00           H  
ATOM   3818  HD2 ILE B  11      71.645   7.121  57.475  0.00  0.00           H  
ATOM   3819  HD3 ILE B  11      73.134   6.551  56.637  0.00  0.00           H  
ATOM   3820  C   ILE B  11      70.579   9.322  52.866  0.00  0.00           C  
ATOM   3821  O   ILE B  11      71.141   9.564  51.802  0.00  0.00           O  
ATOM   3822  N   GLY B  12      69.302   8.893  52.875  0.00  0.00           N  
ATOM   3823  HN  GLY B  12      68.840   8.731  53.748  0.00  0.00           H  
ATOM   3824  CA  GLY B  12      68.588   8.534  51.650  0.00  0.00           C  
ATOM   3825  HA1 GLY B  12      69.190   7.838  51.088  0.00  0.00           H  
ATOM   3826  HA2 GLY B  12      67.633   8.117  51.947  0.00  0.00           H  
ATOM   3827  C   GLY B  12      68.294   9.700  50.749  0.00  0.00           C  
ATOM   3828  O   GLY B  12      68.417   9.598  49.528  0.00  0.00           O  
ATOM   3829  N   MET B  13      67.948  10.858  51.329  0.00  0.00           N  
ATOM   3830  HN  MET B  13      67.833  10.929  52.319  0.00  0.00           H  
ATOM   3831  CA  MET B  13      67.793  12.095  50.577  0.00  0.00           C  
ATOM   3832  HA  MET B  13      67.200  11.869  49.700  0.00  0.00           H  
ATOM   3833  CB  MET B  13      67.080  13.171  51.408  0.00  0.00           C  
ATOM   3834  HB1 MET B  13      67.664  13.368  52.335  0.00  0.00           H  
ATOM   3835  HB2 MET B  13      67.029  14.120  50.836  0.00  0.00           H  
ATOM   3836  CG  MET B  13      65.645  12.761  51.788  0.00  0.00           C  
ATOM   3837  HG1 MET B  13      65.696  11.853  52.430  0.00  0.00           H  
ATOM   3838  HG2 MET B  13      65.203  13.559  52.419  0.00  0.00           H  
ATOM   3839  SD  MET B  13      64.600  12.420  50.355  0.00  0.00           S  
ATOM   3840  CE  MET B  13      63.311  11.872  51.474  0.00  0.00           C  
ATOM   3841  HE1 MET B  13      62.399  11.613  50.890  0.00  0.00           H  
ATOM   3842  HE2 MET B  13      63.621  10.976  52.054  0.00  0.00           H  
ATOM   3843  HE3 MET B  13      63.039  12.661  52.204  0.00  0.00           H  
ATOM   3844  C   MET B  13      69.086  12.645  50.038  0.00  0.00           C  
ATOM   3845  O   MET B  13      69.166  13.043  48.876  0.00  0.00           O  
ATOM   3846  N   ALA B  14      70.171  12.655  50.841  0.00  0.00           N  
ATOM   3847  HN  ALA B  14      70.109  12.337  51.792  0.00  0.00           H  
ATOM   3848  CA  ALA B  14      71.464  13.134  50.412  0.00  0.00           C  
ATOM   3849  HA  ALA B  14      71.344  14.152  50.081  0.00  0.00           H  
ATOM   3850  CB  ALA B  14      72.472  13.085  51.587  0.00  0.00           C  
ATOM   3851  HB1 ALA B  14      73.467  13.482  51.279  0.00  0.00           H  
ATOM   3852  HB2 ALA B  14      72.093  13.703  52.427  0.00  0.00           H  
ATOM   3853  HB3 ALA B  14      72.592  12.047  51.948  0.00  0.00           H  
ATOM   3854  C   ALA B  14      72.024  12.356  49.230  0.00  0.00           C  
ATOM   3855  O   ALA B  14      72.483  12.938  48.257  0.00  0.00           O  
ATOM   3856  N   LEU B  15      71.915  11.015  49.264  0.00  0.00           N  
ATOM   3857  HN  LEU B  15      71.563  10.574  50.088  0.00  0.00           H  
ATOM   3858  CA  LEU B  15      72.265  10.155  48.154  0.00  0.00           C  
ATOM   3859  HA  LEU B  15      73.281  10.373  47.857  0.00  0.00           H  
ATOM   3860  CB  LEU B  15      72.169   8.695  48.618  0.00  0.00           C  
ATOM   3861  HB1 LEU B  15      71.143   8.498  48.994  0.00  0.00           H  
ATOM   3862  HB2 LEU B  15      72.349   8.006  47.759  0.00  0.00           H  
ATOM   3863  CG  LEU B  15      73.178   8.346  49.733  0.00  0.00           C  
ATOM   3864  HG  LEU B  15      73.147   9.138  50.521  0.00  0.00           H  
ATOM   3865  CD1 LEU B  15      72.733   7.044  50.409  0.00  0.00           C  
ATOM   3866 HD11 LEU B  15      73.510   6.672  51.104  0.00  0.00           H  
ATOM   3867 HD12 LEU B  15      71.784   7.197  50.964  0.00  0.00           H  
ATOM   3868 HD13 LEU B  15      72.544   6.281  49.622  0.00  0.00           H  
ATOM   3869  CD2 LEU B  15      74.625   8.276  49.234  0.00  0.00           C  
ATOM   3870 HD21 LEU B  15      75.294   7.933  50.051  0.00  0.00           H  
ATOM   3871 HD22 LEU B  15      74.716   7.585  48.375  0.00  0.00           H  
ATOM   3872 HD23 LEU B  15      74.977   9.278  48.910  0.00  0.00           H  
ATOM   3873  C   LEU B  15      71.405  10.386  46.919  0.00  0.00           C  
ATOM   3874  O   LEU B  15      71.928  10.487  45.815  0.00  0.00           O  
ATOM   3875  N   GLY B  16      70.075  10.546  47.087  0.00  0.00           N  
ATOM   3876  HN  GLY B  16      69.681  10.415  47.989  0.00  0.00           H  
ATOM   3877  CA  GLY B  16      69.185  11.037  46.041  0.00  0.00           C  
ATOM   3878  HA1 GLY B  16      69.116  10.274  45.273  0.00  0.00           H  
ATOM   3879  HA2 GLY B  16      68.235  11.270  46.506  0.00  0.00           H  
ATOM   3880  C   GLY B  16      69.661  12.309  45.354  0.00  0.00           C  
ATOM   3881  O   GLY B  16      69.773  12.367  44.133  0.00  0.00           O  
ATOM   3882  N   SER B  17      69.997  13.333  46.151  0.00  0.00           N  
ATOM   3883  HN  SER B  17      69.843  13.274  47.131  0.00  0.00           H  
ATOM   3884  CA  SER B  17      70.544  14.606  45.674  0.00  0.00           C  
ATOM   3885  HA  SER B  17      69.816  15.039  44.997  0.00  0.00           H  
ATOM   3886  CB  SER B  17      70.833  15.611  46.810  0.00  0.00           C  
ATOM   3887  HB1 SER B  17      71.610  15.189  47.497  0.00  0.00           H  
ATOM   3888  HB2 SER B  17      71.203  16.563  46.396  0.00  0.00           H  
ATOM   3889  OG  SER B  17      69.656  15.854  47.556  0.00  0.00           O  
ATOM   3890  HG1 SER B  17      69.844  16.527  48.224  0.00  0.00           H  
ATOM   3891  C   SER B  17      71.841  14.465  44.917  0.00  0.00           C  
ATOM   3892  O   SER B  17      72.029  15.094  43.884  0.00  0.00           O  
ATOM   3893  N   ILE B  18      72.780  13.624  45.393  0.00  0.00           N  
ATOM   3894  HN  ILE B  18      72.630  13.125  46.245  0.00  0.00           H  
ATOM   3895  CA  ILE B  18      74.048  13.392  44.706  0.00  0.00           C  
ATOM   3896  HA  ILE B  18      74.560  14.336  44.590  0.00  0.00           H  
ATOM   3897  CB  ILE B  18      74.941  12.431  45.513  0.00  0.00           C  
ATOM   3898  HB  ILE B  18      74.340  11.526  45.748  0.00  0.00           H  
ATOM   3899  CG2 ILE B  18      76.189  11.998  44.707  0.00  0.00           C  
ATOM   3900 HG21 ILE B  18      76.874  11.406  45.343  0.00  0.00           H  
ATOM   3901 HG22 ILE B  18      75.909  11.364  43.840  0.00  0.00           H  
ATOM   3902 HG23 ILE B  18      76.737  12.893  44.341  0.00  0.00           H  
ATOM   3903  CG1 ILE B  18      75.373  13.087  46.839  0.00  0.00           C  
ATOM   3904 HG11 ILE B  18      76.156  13.842  46.623  0.00  0.00           H  
ATOM   3905 HG12 ILE B  18      74.512  13.641  47.292  0.00  0.00           H  
ATOM   3906  CD  ILE B  18      75.888  12.073  47.867  0.00  0.00           C  
ATOM   3907  HD1 ILE B  18      76.080  12.567  48.846  0.00  0.00           H  
ATOM   3908  HD2 ILE B  18      75.135  11.278  48.034  0.00  0.00           H  
ATOM   3909  HD3 ILE B  18      76.835  11.601  47.523  0.00  0.00           H  
ATOM   3910  C   ILE B  18      73.834  12.837  43.299  0.00  0.00           C  
ATOM   3911  O   ILE B  18      74.324  13.389  42.324  0.00  0.00           O  
ATOM   3912  N   PHE B  19      73.032  11.771  43.156  0.00  0.00           N  
ATOM   3913  HN  PHE B  19      72.620  11.339  43.949  0.00  0.00           H  
ATOM   3914  CA  PHE B  19      72.809  11.146  41.858  0.00  0.00           C  
ATOM   3915  HA  PHE B  19      73.766  11.112  41.363  0.00  0.00           H  
ATOM   3916  CB  PHE B  19      72.301   9.692  42.014  0.00  0.00           C  
ATOM   3917  HB1 PHE B  19      71.325   9.675  42.541  0.00  0.00           H  
ATOM   3918  HB2 PHE B  19      72.189   9.198  41.016  0.00  0.00           H  
ATOM   3919  CG  PHE B  19      73.323   8.912  42.810  0.00  0.00           C  
ATOM   3920  CD1 PHE B  19      74.670   8.871  42.422  0.00  0.00           C  
ATOM   3921  HD1 PHE B  19      74.981   9.322  41.490  0.00  0.00           H  
ATOM   3922  CE1 PHE B  19      75.649   8.311  43.248  0.00  0.00           C  
ATOM   3923  HE1 PHE B  19      76.684   8.318  42.952  0.00  0.00           H  
ATOM   3924  CZ  PHE B  19      75.272   7.721  44.472  0.00  0.00           C  
ATOM   3925  HZ  PHE B  19      76.019   7.308  45.118  0.00  0.00           H  
ATOM   3926  CD2 PHE B  19      72.965   8.292  44.014  0.00  0.00           C  
ATOM   3927  HD2 PHE B  19      71.937   8.324  44.350  0.00  0.00           H  
ATOM   3928  CE2 PHE B  19      73.924   7.701  44.840  0.00  0.00           C  
ATOM   3929  HE2 PHE B  19      73.634   7.251  45.783  0.00  0.00           H  
ATOM   3930  C   PHE B  19      71.967  11.996  40.911  0.00  0.00           C  
ATOM   3931  O   PHE B  19      72.269  12.086  39.719  0.00  0.00           O  
ATOM   3932  N   PHE B  20      70.924  12.700  41.406  0.00  0.00           N  
ATOM   3933  HN  PHE B  20      70.640  12.589  42.358  0.00  0.00           H  
ATOM   3934  CA  PHE B  20      70.211  13.692  40.608  0.00  0.00           C  
ATOM   3935  HA  PHE B  20      69.929  13.208  39.691  0.00  0.00           H  
ATOM   3936  CB  PHE B  20      68.931  14.224  41.315  0.00  0.00           C  
ATOM   3937  HB1 PHE B  20      69.204  14.618  42.322  0.00  0.00           H  
ATOM   3938  HB2 PHE B  20      68.481  15.039  40.725  0.00  0.00           H  
ATOM   3939  CG  PHE B  20      67.861  13.165  41.484  0.00  0.00           C  
ATOM   3940  CD1 PHE B  20      67.450  12.360  40.407  0.00  0.00           C  
ATOM   3941  HD1 PHE B  20      67.914  12.462  39.435  0.00  0.00           H  
ATOM   3942  CE1 PHE B  20      66.429  11.412  40.566  0.00  0.00           C  
ATOM   3943  HE1 PHE B  20      66.139  10.778  39.749  0.00  0.00           H  
ATOM   3944  CZ  PHE B  20      65.838  11.240  41.820  0.00  0.00           C  
ATOM   3945  HZ  PHE B  20      65.104  10.465  41.976  0.00  0.00           H  
ATOM   3946  CD2 PHE B  20      67.209  13.023  42.717  0.00  0.00           C  
ATOM   3947  HD2 PHE B  20      67.479  13.667  43.534  0.00  0.00           H  
ATOM   3948  CE2 PHE B  20      66.208  12.056  42.885  0.00  0.00           C  
ATOM   3949  HE2 PHE B  20      65.714  11.934  43.839  0.00  0.00           H  
ATOM   3950  C   PHE B  20      71.080  14.878  40.181  0.00  0.00           C  
ATOM   3951  O   PHE B  20      70.978  15.345  39.049  0.00  0.00           O  
ATOM   3952  N   GLY B  21      71.981  15.387  41.053  0.00  0.00           N  
ATOM   3953  HN  GLY B  21      72.039  15.019  41.984  0.00  0.00           H  
ATOM   3954  CA  GLY B  21      72.870  16.494  40.736  0.00  0.00           C  
ATOM   3955  HA1 GLY B  21      72.291  17.289  40.298  0.00  0.00           H  
ATOM   3956  HA2 GLY B  21      73.353  16.790  41.652  0.00  0.00           H  
ATOM   3957  C   GLY B  21      73.967  16.150  39.750  0.00  0.00           C  
ATOM   3958  O   GLY B  21      74.285  16.931  38.856  0.00  0.00           O  
ATOM   3959  N   ILE B  22      74.537  14.935  39.849  0.00  0.00           N  
ATOM   3960  HN  ILE B  22      74.336  14.345  40.632  0.00  0.00           H  
ATOM   3961  CA  ILE B  22      75.456  14.390  38.845  0.00  0.00           C  
ATOM   3962  HA  ILE B  22      76.249  15.095  38.689  0.00  0.00           H  
ATOM   3963  CB  ILE B  22      76.049  13.055  39.305  0.00  0.00           C  
ATOM   3964  HB  ILE B  22      75.216  12.400  39.641  0.00  0.00           H  
ATOM   3965  CG2 ILE B  22      76.804  12.329  38.161  0.00  0.00           C  
ATOM   3966 HG21 ILE B  22      77.263  11.394  38.531  0.00  0.00           H  
ATOM   3967 HG22 ILE B  22      76.125  12.051  37.327  0.00  0.00           H  
ATOM   3968 HG23 ILE B  22      77.626  12.975  37.775  0.00  0.00           H  
ATOM   3969  CG1 ILE B  22      76.990  13.286  40.508  0.00  0.00           C  
ATOM   3970 HG11 ILE B  22      77.914  13.792  40.152  0.00  0.00           H  
ATOM   3971 HG12 ILE B  22      76.503  13.963  41.240  0.00  0.00           H  
ATOM   3972  CD  ILE B  22      77.364  11.991  41.239  0.00  0.00           C  
ATOM   3973  HD1 ILE B  22      78.009  12.218  42.125  0.00  0.00           H  
ATOM   3974  HD2 ILE B  22      76.445  11.473  41.596  0.00  0.00           H  
ATOM   3975  HD3 ILE B  22      77.916  11.293  40.577  0.00  0.00           H  
ATOM   3976  C   ILE B  22      74.739  14.231  37.500  0.00  0.00           C  
ATOM   3977  O   ILE B  22      75.249  14.633  36.456  0.00  0.00           O  
ATOM   3978  N   GLY B  23      73.503  13.692  37.529  0.00  0.00           N  
ATOM   3979  HN  GLY B  23      73.150  13.331  38.391  0.00  0.00           H  
ATOM   3980  CA  GLY B  23      72.576  13.652  36.404  0.00  0.00           C  
ATOM   3981  HA1 GLY B  23      72.987  12.993  35.663  0.00  0.00           H  
ATOM   3982  HA2 GLY B  23      71.632  13.315  36.790  0.00  0.00           H  
ATOM   3983  C   GLY B  23      72.321  14.979  35.723  0.00  0.00           C  
ATOM   3984  O   GLY B  23      72.354  15.056  34.502  0.00  0.00           O  
ATOM   3985  N   ALA B  24      72.048  16.037  36.511  0.00  0.00           N  
ATOM   3986  HN  ALA B  24      71.966  15.899  37.492  0.00  0.00           H  
ATOM   3987  CA  ALA B  24      71.754  17.384  36.050  0.00  0.00           C  
ATOM   3988  HA  ALA B  24      70.911  17.326  35.365  0.00  0.00           H  
ATOM   3989  CB  ALA B  24      71.385  18.274  37.251  0.00  0.00           C  
ATOM   3990  HB1 ALA B  24      71.065  19.281  36.911  0.00  0.00           H  
ATOM   3991  HB2 ALA B  24      70.542  17.829  37.827  0.00  0.00           H  
ATOM   3992  HB3 ALA B  24      72.249  18.393  37.946  0.00  0.00           H  
ATOM   3993  C   ALA B  24      72.885  18.022  35.272  0.00  0.00           C  
ATOM   3994  O   ALA B  24      72.674  18.588  34.202  0.00  0.00           O  
ATOM   3995  N   HIS B  25      74.130  17.903  35.775  0.00  0.00           N  
ATOM   3996  HN  HIS B  25      74.258  17.476  36.665  0.00  0.00           H  
ATOM   3997  CA  HIS B  25      75.301  18.360  35.047  0.00  0.00           C  
ATOM   3998  HA  HIS B  25      75.171  19.399  34.785  0.00  0.00           H  
ATOM   3999  CB  HIS B  25      76.553  18.202  35.920  0.00  0.00           C  
ATOM   4000  HB1 HIS B  25      76.467  18.863  36.809  0.00  0.00           H  
ATOM   4001  HB2 HIS B  25      76.644  17.154  36.281  0.00  0.00           H  
ATOM   4002  ND1 HIS B  25      77.913  19.830  34.678  0.00  0.00           N  
ATOM   4003  CG  HIS B  25      77.797  18.551  35.181  0.00  0.00           C  
ATOM   4004  CE1 HIS B  25      78.990  19.797  33.921  0.00  0.00           C  
ATOM   4005  HE1 HIS B  25      79.389  20.639  33.358  0.00  0.00           H  
ATOM   4006  NE2 HIS B  25      79.559  18.561  33.901  0.00  0.00           N  
ATOM   4007  HE2 HIS B  25      80.357  18.286  33.356  0.00  0.00           H  
ATOM   4008  CD2 HIS B  25      78.800  17.757  34.707  0.00  0.00           C  
ATOM   4009  HD2 HIS B  25      78.980  16.699  34.858  0.00  0.00           H  
ATOM   4010  C   HIS B  25      75.539  17.599  33.747  0.00  0.00           C  
ATOM   4011  O   HIS B  25      75.718  18.178  32.674  0.00  0.00           O  
ATOM   4012  N   ASN B  26      75.451  16.258  33.801  0.00  0.00           N  
ATOM   4013  HN  ASN B  26      75.209  15.808  34.653  0.00  0.00           H  
ATOM   4014  CA  ASN B  26      75.781  15.398  32.671  0.00  0.00           C  
ATOM   4015  HA  ASN B  26      76.539  15.873  32.065  0.00  0.00           H  
ATOM   4016  CB  ASN B  26      76.295  14.013  33.161  0.00  0.00           C  
ATOM   4017  HB1 ASN B  26      75.572  13.559  33.876  0.00  0.00           H  
ATOM   4018  HB2 ASN B  26      76.425  13.332  32.302  0.00  0.00           H  
ATOM   4019  CG  ASN B  26      77.663  14.166  33.802  0.00  0.00           C  
ATOM   4020  OD1 ASN B  26      78.679  14.263  33.126  0.00  0.00           O  
ATOM   4021  ND2 ASN B  26      77.721  14.170  35.152  0.00  0.00           N  
ATOM   4022 HD21 ASN B  26      76.863  14.184  35.677  0.00  0.00           H  
ATOM   4023 HD22 ASN B  26      78.624  14.208  35.577  0.00  0.00           H  
ATOM   4024  C   ASN B  26      74.567  15.187  31.788  0.00  0.00           C  
ATOM   4025  O   ASN B  26      74.470  14.205  31.051  0.00  0.00           O  
ATOM   4026  N   ALA B  27      73.580  16.090  31.863  0.00  0.00           N  
ATOM   4027  HN  ALA B  27      73.658  16.842  32.510  0.00  0.00           H  
ATOM   4028  CA  ALA B  27      72.405  16.089  31.040  0.00  0.00           C  
ATOM   4029  HA  ALA B  27      71.953  15.114  31.114  0.00  0.00           H  
ATOM   4030  CB  ALA B  27      71.410  17.111  31.573  0.00  0.00           C  
ATOM   4031  HB1 ALA B  27      70.486  17.133  30.958  0.00  0.00           H  
ATOM   4032  HB2 ALA B  27      71.138  16.862  32.616  0.00  0.00           H  
ATOM   4033  HB3 ALA B  27      71.862  18.125  31.578  0.00  0.00           H  
ATOM   4034  C   ALA B  27      72.694  16.348  29.557  0.00  0.00           C  
ATOM   4035  O   ALA B  27      73.404  17.282  29.191  0.00  0.00           O  
ATOM   4036  N   LYS B  28      72.105  15.510  28.692  0.00  0.00           N  
ATOM   4037  HN  LYS B  28      71.594  14.727  29.047  0.00  0.00           H  
ATOM   4038  CA  LYS B  28      72.306  15.539  27.251  0.00  0.00           C  
ATOM   4039  HA  LYS B  28      73.364  15.657  27.055  0.00  0.00           H  
ATOM   4040  CB  LYS B  28      71.803  14.203  26.647  0.00  0.00           C  
ATOM   4041  HB1 LYS B  28      71.967  14.212  25.546  0.00  0.00           H  
ATOM   4042  HB2 LYS B  28      72.422  13.390  27.066  0.00  0.00           H  
ATOM   4043  CG  LYS B  28      70.317  13.922  26.957  0.00  0.00           C  
ATOM   4044  HG1 LYS B  28      70.194  13.864  28.058  0.00  0.00           H  
ATOM   4045  HG2 LYS B  28      69.679  14.747  26.598  0.00  0.00           H  
ATOM   4046  CD  LYS B  28      69.805  12.597  26.363  0.00  0.00           C  
ATOM   4047  HD1 LYS B  28      70.611  11.833  26.420  0.00  0.00           H  
ATOM   4048  HD2 LYS B  28      68.970  12.262  27.009  0.00  0.00           H  
ATOM   4049  CE  LYS B  28      69.295  12.740  24.935  0.00  0.00           C  
ATOM   4050  HE1 LYS B  28      68.578  13.584  24.857  0.00  0.00           H  
ATOM   4051  HE2 LYS B  28      70.129  12.905  24.220  0.00  0.00           H  
ATOM   4052  NZ  LYS B  28      68.572  11.524  24.542  0.00  0.00           N1+
ATOM   4053  HZ1 LYS B  28      68.597  11.301  23.532  0.00  0.00           H  
ATOM   4054  HZ2 LYS B  28      68.822  10.677  25.093  0.00  0.00           H  
ATOM   4055  HZ3 LYS B  28      67.572  11.675  24.799  0.00  0.00           H  
ATOM   4056  C   LYS B  28      71.603  16.681  26.533  0.00  0.00           C  
ATOM   4057  O   LYS B  28      71.933  17.011  25.400  0.00  0.00           O  
ATOM   4058  N   ASN B  29      70.592  17.295  27.167  0.00  0.00           N  
ATOM   4059  HN  ASN B  29      70.369  17.056  28.099  0.00  0.00           H  
ATOM   4060  CA  ASN B  29      69.860  18.388  26.580  0.00  0.00           C  
ATOM   4061  HA  ASN B  29      70.582  19.063  26.143  0.00  0.00           H  
ATOM   4062  CB  ASN B  29      68.846  17.968  25.456  0.00  0.00           C  
ATOM   4063  HB1 ASN B  29      68.356  18.863  25.027  0.00  0.00           H  
ATOM   4064  HB2 ASN B  29      69.425  17.481  24.644  0.00  0.00           H  
ATOM   4065  CG  ASN B  29      67.747  17.010  25.925  0.00  0.00           C  
ATOM   4066  OD1 ASN B  29      67.323  17.009  27.077  0.00  0.00           O  
ATOM   4067  ND2 ASN B  29      67.237  16.183  24.980  0.00  0.00           N  
ATOM   4068 HD21 ASN B  29      67.400  16.373  24.019  0.00  0.00           H  
ATOM   4069 HD22 ASN B  29      66.555  15.509  25.266  0.00  0.00           H  
ATOM   4070  C   ASN B  29      69.210  19.156  27.701  0.00  0.00           C  
ATOM   4071  O   ASN B  29      69.270  18.779  28.872  0.00  0.00           O  
ATOM   4072  N   GLU B  30      68.559  20.280  27.352  0.00  0.00           N  
ATOM   4073  HN  GLU B  30      68.502  20.547  26.392  0.00  0.00           H  
ATOM   4074  CA  GLU B  30      67.868  21.167  28.245  0.00  0.00           C  
ATOM   4075  HA  GLU B  30      68.579  21.534  28.980  0.00  0.00           H  
ATOM   4076  CB  GLU B  30      67.364  22.340  27.386  0.00  0.00           C  
ATOM   4077  HB1 GLU B  30      68.147  22.585  26.640  0.00  0.00           H  
ATOM   4078  HB2 GLU B  30      66.462  22.022  26.821  0.00  0.00           H  
ATOM   4079  CG  GLU B  30      67.028  23.639  28.124  0.00  0.00           C  
ATOM   4080  HG1 GLU B  30      66.152  23.514  28.809  0.00  0.00           H  
ATOM   4081  HG2 GLU B  30      67.898  24.028  28.698  0.00  0.00           H  
ATOM   4082  CD  GLU B  30      66.653  24.694  27.084  0.00  0.00           C  
ATOM   4083  OE1 GLU B  30      67.125  25.848  27.198  0.00  0.00           O  
ATOM   4084  OE2 GLU B  30      65.890  24.326  26.139  0.00  0.00           O1-
ATOM   4085  C   GLU B  30      66.728  20.489  28.983  0.00  0.00           C  
ATOM   4086  O   GLU B  30      66.604  20.610  30.204  0.00  0.00           O  
ATOM   4087  N   ARG B  31      65.909  19.661  28.290  0.00  0.00           N  
ATOM   4088  HN  ARG B  31      66.034  19.560  27.309  0.00  0.00           H  
ATOM   4089  CA  ARG B  31      64.829  18.924  28.918  0.00  0.00           C  
ATOM   4090  HA  ARG B  31      64.177  19.630  29.401  0.00  0.00           H  
ATOM   4091  CB  ARG B  31      63.999  18.135  27.875  0.00  0.00           C  
ATOM   4092  HB1 ARG B  31      64.652  17.429  27.312  0.00  0.00           H  
ATOM   4093  HB2 ARG B  31      63.248  17.510  28.421  0.00  0.00           H  
ATOM   4094  CG  ARG B  31      63.187  18.986  26.878  0.00  0.00           C  
ATOM   4095  HG1 ARG B  31      62.931  19.965  27.347  0.00  0.00           H  
ATOM   4096  HG2 ARG B  31      63.830  19.210  26.004  0.00  0.00           H  
ATOM   4097  CD  ARG B  31      61.899  18.285  26.397  0.00  0.00           C  
ATOM   4098  HD1 ARG B  31      61.460  18.839  25.539  0.00  0.00           H  
ATOM   4099  HD2 ARG B  31      62.126  17.246  26.098  0.00  0.00           H  
ATOM   4100  NE  ARG B  31      60.935  18.330  27.553  0.00  0.00           N  
ATOM   4101  HE  ARG B  31      61.014  19.072  28.210  0.00  0.00           H  
ATOM   4102  CZ  ARG B  31      59.923  17.473  27.771  0.00  0.00           C  
ATOM   4103  NH1 ARG B  31      59.718  16.389  27.034  0.00  0.00           N1+
ATOM   4104 HH11 ARG B  31      60.406  16.103  26.371  0.00  0.00           H  
ATOM   4105 HH12 ARG B  31      59.004  15.774  27.360  0.00  0.00           H  
ATOM   4106  NH2 ARG B  31      59.088  17.708  28.786  0.00  0.00           N  
ATOM   4107 HH21 ARG B  31      59.206  18.481  29.403  0.00  0.00           H  
ATOM   4108 HH22 ARG B  31      58.314  17.102  28.981  0.00  0.00           H  
ATOM   4109  C   ARG B  31      65.273  17.940  30.008  0.00  0.00           C  
ATOM   4110  O   ARG B  31      64.721  17.928  31.101  0.00  0.00           O  
ATOM   4111  N   TRP B  32      66.319  17.127  29.774  0.00  0.00           N  
ATOM   4112  HN  TRP B  32      66.754  17.108  28.871  0.00  0.00           H  
ATOM   4113  CA  TRP B  32      66.862  16.254  30.802  0.00  0.00           C  
ATOM   4114  HA  TRP B  32      66.049  15.678  31.228  0.00  0.00           H  
ATOM   4115  CB  TRP B  32      67.906  15.271  30.228  0.00  0.00           C  
ATOM   4116  HB1 TRP B  32      68.588  15.815  29.542  0.00  0.00           H  
ATOM   4117  HB2 TRP B  32      68.524  14.838  31.055  0.00  0.00           H  
ATOM   4118  CG  TRP B  32      67.292  14.084  29.504  0.00  0.00           C  
ATOM   4119  CD1 TRP B  32      67.035  13.929  28.176  0.00  0.00           C  
ATOM   4120  HD1 TRP B  32      67.244  14.659  27.403  0.00  0.00           H  
ATOM   4121  NE1 TRP B  32      66.523  12.674  27.933  0.00  0.00           N  
ATOM   4122  HE1 TRP B  32      66.260  12.340  27.055  0.00  0.00           H  
ATOM   4123  CE2 TRP B  32      66.436  11.996  29.115  0.00  0.00           C  
ATOM   4124  CD2 TRP B  32      66.874  12.862  30.140  0.00  0.00           C  
ATOM   4125  CE3 TRP B  32      66.865  12.465  31.471  0.00  0.00           C  
ATOM   4126  HE3 TRP B  32      67.176  13.119  32.277  0.00  0.00           H  
ATOM   4127  CZ3 TRP B  32      66.418  11.162  31.767  0.00  0.00           C  
ATOM   4128  HZ3 TRP B  32      66.407  10.814  32.788  0.00  0.00           H  
ATOM   4129  CZ2 TRP B  32      65.998  10.714  29.400  0.00  0.00           C  
ATOM   4130  HZ2 TRP B  32      65.677  10.049  28.613  0.00  0.00           H  
ATOM   4131  CH2 TRP B  32      65.999  10.297  30.741  0.00  0.00           C  
ATOM   4132  HH2 TRP B  32      65.658   9.305  30.995  0.00  0.00           H  
ATOM   4133  C   TRP B  32      67.463  17.031  31.967  0.00  0.00           C  
ATOM   4134  O   TRP B  32      67.272  16.672  33.128  0.00  0.00           O  
ATOM   4135  N   LYS B  33      68.152  18.157  31.680  0.00  0.00           N  
ATOM   4136  HN  LYS B  33      68.275  18.425  30.728  0.00  0.00           H  
ATOM   4137  CA  LYS B  33      68.741  19.043  32.665  0.00  0.00           C  
ATOM   4138  HA  LYS B  33      69.430  18.460  33.262  0.00  0.00           H  
ATOM   4139  CB  LYS B  33      69.538  20.158  31.937  0.00  0.00           C  
ATOM   4140  HB1 LYS B  33      70.218  19.641  31.224  0.00  0.00           H  
ATOM   4141  HB2 LYS B  33      68.850  20.781  31.330  0.00  0.00           H  
ATOM   4142  CG  LYS B  33      70.396  21.067  32.840  0.00  0.00           C  
ATOM   4143  HG1 LYS B  33      69.850  22.013  33.021  0.00  0.00           H  
ATOM   4144  HG2 LYS B  33      70.527  20.570  33.830  0.00  0.00           H  
ATOM   4145  CD  LYS B  33      71.811  21.356  32.301  0.00  0.00           C  
ATOM   4146  HD1 LYS B  33      72.299  22.073  32.997  0.00  0.00           H  
ATOM   4147  HD2 LYS B  33      72.389  20.412  32.330  0.00  0.00           H  
ATOM   4148  CE  LYS B  33      71.898  21.934  30.869  0.00  0.00           C  
ATOM   4149  HE1 LYS B  33      71.479  21.219  30.133  0.00  0.00           H  
ATOM   4150  HE2 LYS B  33      71.330  22.889  30.800  0.00  0.00           H  
ATOM   4151  NZ  LYS B  33      73.303  22.195  30.499  0.00  0.00           N1+
ATOM   4152  HZ1 LYS B  33      73.395  22.653  29.569  0.00  0.00           H  
ATOM   4153  HZ2 LYS B  33      73.751  22.929  31.086  0.00  0.00           H  
ATOM   4154  HZ3 LYS B  33      73.880  21.329  30.518  0.00  0.00           H  
ATOM   4155  C   LYS B  33      67.702  19.607  33.620  0.00  0.00           C  
ATOM   4156  O   LYS B  33      67.900  19.622  34.838  0.00  0.00           O  
ATOM   4157  N   ILE B  34      66.526  20.016  33.116  0.00  0.00           N  
ATOM   4158  HN  ILE B  34      66.400  20.033  32.127  0.00  0.00           H  
ATOM   4159  CA  ILE B  34      65.408  20.440  33.931  0.00  0.00           C  
ATOM   4160  HA  ILE B  34      65.725  21.244  34.567  0.00  0.00           H  
ATOM   4161  CB  ILE B  34      64.258  20.909  33.057  0.00  0.00           C  
ATOM   4162  HB  ILE B  34      63.981  20.105  32.341  0.00  0.00           H  
ATOM   4163  CG2 ILE B  34      63.030  21.280  33.914  0.00  0.00           C  
ATOM   4164 HG21 ILE B  34      62.313  21.874  33.316  0.00  0.00           H  
ATOM   4165 HG22 ILE B  34      62.500  20.377  34.278  0.00  0.00           H  
ATOM   4166 HG23 ILE B  34      63.331  21.905  34.780  0.00  0.00           H  
ATOM   4167  CG1 ILE B  34      64.704  22.130  32.231  0.00  0.00           C  
ATOM   4168 HG11 ILE B  34      64.661  23.012  32.910  0.00  0.00           H  
ATOM   4169 HG12 ILE B  34      65.773  22.038  31.915  0.00  0.00           H  
ATOM   4170  CD  ILE B  34      63.865  22.361  30.977  0.00  0.00           C  
ATOM   4171  HD1 ILE B  34      64.325  23.143  30.342  0.00  0.00           H  
ATOM   4172  HD2 ILE B  34      63.788  21.429  30.378  0.00  0.00           H  
ATOM   4173  HD3 ILE B  34      62.833  22.693  31.242  0.00  0.00           H  
ATOM   4174  C   ILE B  34      64.862  19.347  34.847  0.00  0.00           C  
ATOM   4175  O   ILE B  34      64.697  19.559  36.047  0.00  0.00           O  
ATOM   4176  N   LEU B  35      64.608  18.144  34.301  0.00  0.00           N  
ATOM   4177  HN  LEU B  35      64.764  17.983  33.330  0.00  0.00           H  
ATOM   4178  CA  LEU B  35      64.031  17.051  35.068  0.00  0.00           C  
ATOM   4179  HA  LEU B  35      63.131  17.425  35.532  0.00  0.00           H  
ATOM   4180  CB  LEU B  35      63.674  15.887  34.122  0.00  0.00           C  
ATOM   4181  HB1 LEU B  35      63.046  16.289  33.305  0.00  0.00           H  
ATOM   4182  HB2 LEU B  35      64.605  15.493  33.657  0.00  0.00           H  
ATOM   4183  CG  LEU B  35      62.918  14.711  34.790  0.00  0.00           C  
ATOM   4184  HG  LEU B  35      63.546  14.279  35.586  0.00  0.00           H  
ATOM   4185  CD1 LEU B  35      61.589  15.142  35.427  0.00  0.00           C  
ATOM   4186 HD11 LEU B  35      61.057  14.259  35.831  0.00  0.00           H  
ATOM   4187 HD12 LEU B  35      61.748  15.856  36.264  0.00  0.00           H  
ATOM   4188 HD13 LEU B  35      60.930  15.626  34.669  0.00  0.00           H  
ATOM   4189  CD2 LEU B  35      62.650  13.627  33.743  0.00  0.00           C  
ATOM   4190 HD21 LEU B  35      62.150  12.754  34.218  0.00  0.00           H  
ATOM   4191 HD22 LEU B  35      62.002  14.020  32.936  0.00  0.00           H  
ATOM   4192 HD23 LEU B  35      63.610  13.284  33.288  0.00  0.00           H  
ATOM   4193  C   LEU B  35      64.932  16.571  36.193  0.00  0.00           C  
ATOM   4194  O   LEU B  35      64.500  16.360  37.326  0.00  0.00           O  
ATOM   4195  N   PHE B  36      66.241  16.450  35.925  0.00  0.00           N  
ATOM   4196  HN  PHE B  36      66.585  16.591  35.003  0.00  0.00           H  
ATOM   4197  CA  PHE B  36      67.229  16.190  36.960  0.00  0.00           C  
ATOM   4198  HA  PHE B  36      66.930  15.299  37.504  0.00  0.00           H  
ATOM   4199  CB  PHE B  36      68.618  15.981  36.332  0.00  0.00           C  
ATOM   4200  HB1 PHE B  36      68.787  16.710  35.510  0.00  0.00           H  
ATOM   4201  HB2 PHE B  36      69.411  16.128  37.097  0.00  0.00           H  
ATOM   4202  CG  PHE B  36      68.825  14.591  35.825  0.00  0.00           C  
ATOM   4203  CD1 PHE B  36      68.909  13.534  36.736  0.00  0.00           C  
ATOM   4204  HD1 PHE B  36      68.774  13.735  37.787  0.00  0.00           H  
ATOM   4205  CE1 PHE B  36      69.246  12.235  36.317  0.00  0.00           C  
ATOM   4206  HE1 PHE B  36      69.347  11.438  37.038  0.00  0.00           H  
ATOM   4207  CZ  PHE B  36      69.481  11.984  34.956  0.00  0.00           C  
ATOM   4208  HZ  PHE B  36      69.736  10.995  34.627  0.00  0.00           H  
ATOM   4209  CD2 PHE B  36      69.080  14.330  34.463  0.00  0.00           C  
ATOM   4210  HD2 PHE B  36      69.079  15.138  33.752  0.00  0.00           H  
ATOM   4211  CE2 PHE B  36      69.397  13.031  34.034  0.00  0.00           C  
ATOM   4212  HE2 PHE B  36      69.602  12.850  32.983  0.00  0.00           H  
ATOM   4213  C   PHE B  36      67.317  17.303  38.007  0.00  0.00           C  
ATOM   4214  O   PHE B  36      67.356  17.016  39.197  0.00  0.00           O  
ATOM   4215  N   THR B  37      67.304  18.582  37.604  0.00  0.00           N  
ATOM   4216  HN  THR B  37      67.347  18.811  36.633  0.00  0.00           H  
ATOM   4217  CA  THR B  37      67.291  19.744  38.501  0.00  0.00           C  
ATOM   4218  HA  THR B  37      68.145  19.643  39.167  0.00  0.00           H  
ATOM   4219  CB  THR B  37      67.446  21.064  37.758  0.00  0.00           C  
ATOM   4220  HB  THR B  37      66.680  21.126  36.952  0.00  0.00           H  
ATOM   4221  OG1 THR B  37      68.742  21.104  37.190  0.00  0.00           O  
ATOM   4222  HG1 THR B  37      68.683  21.661  36.409  0.00  0.00           H  
ATOM   4223  CG2 THR B  37      67.351  22.295  38.665  0.00  0.00           C  
ATOM   4224 HG21 THR B  37      67.580  23.216  38.092  0.00  0.00           H  
ATOM   4225 HG22 THR B  37      66.333  22.408  39.102  0.00  0.00           H  
ATOM   4226 HG23 THR B  37      68.097  22.204  39.491  0.00  0.00           H  
ATOM   4227  C   THR B  37      66.065  19.797  39.409  0.00  0.00           C  
ATOM   4228  O   THR B  37      66.191  20.051  40.607  0.00  0.00           O  
ATOM   4229  N   ILE B  38      64.855  19.506  38.897  0.00  0.00           N  
ATOM   4230  HN  ILE B  38      64.750  19.333  37.918  0.00  0.00           H  
ATOM   4231  CA  ILE B  38      63.640  19.409  39.714  0.00  0.00           C  
ATOM   4232  HA  ILE B  38      63.496  20.349  40.233  0.00  0.00           H  
ATOM   4233  CB  ILE B  38      62.408  19.117  38.852  0.00  0.00           C  
ATOM   4234  HB  ILE B  38      62.640  18.237  38.203  0.00  0.00           H  
ATOM   4235  CG2 ILE B  38      61.175  18.759  39.710  0.00  0.00           C  
ATOM   4236 HG21 ILE B  38      60.293  18.571  39.056  0.00  0.00           H  
ATOM   4237 HG22 ILE B  38      61.326  17.842  40.311  0.00  0.00           H  
ATOM   4238 HG23 ILE B  38      60.912  19.599  40.400  0.00  0.00           H  
ATOM   4239  CG1 ILE B  38      62.082  20.312  37.932  0.00  0.00           C  
ATOM   4240 HG11 ILE B  38      61.620  21.120  38.543  0.00  0.00           H  
ATOM   4241 HG12 ILE B  38      63.027  20.728  37.505  0.00  0.00           H  
ATOM   4242  CD  ILE B  38      61.158  19.952  36.768  0.00  0.00           C  
ATOM   4243  HD1 ILE B  38      60.898  20.849  36.167  0.00  0.00           H  
ATOM   4244  HD2 ILE B  38      61.650  19.215  36.097  0.00  0.00           H  
ATOM   4245  HD3 ILE B  38      60.204  19.496  37.134  0.00  0.00           H  
ATOM   4246  C   ILE B  38      63.785  18.332  40.796  0.00  0.00           C  
ATOM   4247  O   ILE B  38      63.580  18.584  41.976  0.00  0.00           O  
ATOM   4248  N   ASN B  39      64.253  17.125  40.406  0.00  0.00           N  
ATOM   4249  HN  ASN B  39      64.418  16.964  39.445  0.00  0.00           H  
ATOM   4250  CA  ASN B  39      64.516  16.029  41.327  0.00  0.00           C  
ATOM   4251  HA  ASN B  39      63.651  15.914  41.952  0.00  0.00           H  
ATOM   4252  CB  ASN B  39      64.752  14.729  40.538  0.00  0.00           C  
ATOM   4253  HB1 ASN B  39      65.506  14.873  39.734  0.00  0.00           H  
ATOM   4254  HB2 ASN B  39      65.093  13.933  41.228  0.00  0.00           H  
ATOM   4255  CG  ASN B  39      63.423  14.237  39.967  0.00  0.00           C  
ATOM   4256  OD1 ASN B  39      62.499  13.901  40.724  0.00  0.00           O  
ATOM   4257  ND2 ASN B  39      63.295  14.193  38.628  0.00  0.00           N  
ATOM   4258 HD21 ASN B  39      63.887  14.767  38.063  0.00  0.00           H  
ATOM   4259 HD22 ASN B  39      62.455  13.795  38.244  0.00  0.00           H  
ATOM   4260  C   ASN B  39      65.640  16.300  42.320  0.00  0.00           C  
ATOM   4261  O   ASN B  39      65.561  15.912  43.491  0.00  0.00           O  
ATOM   4262  N   PHE B  40      66.713  17.007  41.912  0.00  0.00           N  
ATOM   4263  HN  PHE B  40      66.805  17.246  40.940  0.00  0.00           H  
ATOM   4264  CA  PHE B  40      67.754  17.487  42.794  0.00  0.00           C  
ATOM   4265  HA  PHE B  40      68.214  16.633  43.273  0.00  0.00           H  
ATOM   4266  CB  PHE B  40      68.813  18.265  41.956  0.00  0.00           C  
ATOM   4267  HB1 PHE B  40      69.304  17.577  41.235  0.00  0.00           H  
ATOM   4268  HB2 PHE B  40      68.314  19.070  41.367  0.00  0.00           H  
ATOM   4269  CG  PHE B  40      69.883  18.905  42.799  0.00  0.00           C  
ATOM   4270  CD1 PHE B  40      70.883  18.124  43.384  0.00  0.00           C  
ATOM   4271  HD1 PHE B  40      70.890  17.063  43.176  0.00  0.00           H  
ATOM   4272  CE1 PHE B  40      71.833  18.683  44.237  0.00  0.00           C  
ATOM   4273  HE1 PHE B  40      72.601  18.061  44.684  0.00  0.00           H  
ATOM   4274  CZ  PHE B  40      71.785  20.053  44.524  0.00  0.00           C  
ATOM   4275  HZ  PHE B  40      72.515  20.501  45.189  0.00  0.00           H  
ATOM   4276  CD2 PHE B  40      69.854  20.285  43.076  0.00  0.00           C  
ATOM   4277  HD2 PHE B  40      69.076  20.898  42.649  0.00  0.00           H  
ATOM   4278  CE2 PHE B  40      70.795  20.854  43.938  0.00  0.00           C  
ATOM   4279  HE2 PHE B  40      70.748  21.915  44.156  0.00  0.00           H  
ATOM   4280  C   PHE B  40      67.204  18.366  43.905  0.00  0.00           C  
ATOM   4281  O   PHE B  40      67.483  18.141  45.084  0.00  0.00           O  
ATOM   4282  N   PHE B  41      66.354  19.359  43.579  0.00  0.00           N  
ATOM   4283  HN  PHE B  41      66.146  19.535  42.619  0.00  0.00           H  
ATOM   4284  CA  PHE B  41      65.734  20.216  44.570  0.00  0.00           C  
ATOM   4285  HA  PHE B  41      66.525  20.514  45.245  0.00  0.00           H  
ATOM   4286  CB  PHE B  41      65.139  21.500  43.941  0.00  0.00           C  
ATOM   4287  HB1 PHE B  41      64.616  21.274  42.994  0.00  0.00           H  
ATOM   4288  HB2 PHE B  41      64.429  21.996  44.644  0.00  0.00           H  
ATOM   4289  CG  PHE B  41      66.260  22.478  43.691  0.00  0.00           C  
ATOM   4290  CD1 PHE B  41      66.932  23.066  44.786  0.00  0.00           C  
ATOM   4291  HD1 PHE B  41      66.600  22.855  45.789  0.00  0.00           H  
ATOM   4292  CE1 PHE B  41      68.045  23.895  44.588  0.00  0.00           C  
ATOM   4293  HE1 PHE B  41      68.546  24.331  45.433  0.00  0.00           H  
ATOM   4294  CZ  PHE B  41      68.485  24.165  43.294  0.00  0.00           C  
ATOM   4295  HZ  PHE B  41      69.349  24.802  43.138  0.00  0.00           H  
ATOM   4296  CD2 PHE B  41      66.710  22.779  42.398  0.00  0.00           C  
ATOM   4297  HD2 PHE B  41      66.209  22.333  41.552  0.00  0.00           H  
ATOM   4298  CE2 PHE B  41      67.822  23.608  42.190  0.00  0.00           C  
ATOM   4299  HE2 PHE B  41      68.165  23.818  41.187  0.00  0.00           H  
ATOM   4300  C   PHE B  41      64.764  19.491  45.487  0.00  0.00           C  
ATOM   4301  O   PHE B  41      64.739  19.783  46.687  0.00  0.00           O  
ATOM   4302  N   ILE B  42      63.980  18.493  45.005  0.00  0.00           N  
ATOM   4303  HN  ILE B  42      63.995  18.301  44.025  0.00  0.00           H  
ATOM   4304  CA  ILE B  42      63.101  17.678  45.842  0.00  0.00           C  
ATOM   4305  HA  ILE B  42      62.359  18.313  46.294  0.00  0.00           H  
ATOM   4306  CB  ILE B  42      62.415  16.550  45.038  0.00  0.00           C  
ATOM   4307  HB  ILE B  42      63.186  15.985  44.475  0.00  0.00           H  
ATOM   4308  CG2 ILE B  42      61.648  15.587  45.956  0.00  0.00           C  
ATOM   4309 HG21 ILE B  42      61.120  14.821  45.350  0.00  0.00           H  
ATOM   4310 HG22 ILE B  42      62.326  15.033  46.632  0.00  0.00           H  
ATOM   4311 HG23 ILE B  42      60.887  16.142  46.559  0.00  0.00           H  
ATOM   4312  CG1 ILE B  42      61.424  17.151  44.032  0.00  0.00           C  
ATOM   4313 HG11 ILE B  42      60.564  17.525  44.618  0.00  0.00           H  
ATOM   4314 HG12 ILE B  42      61.894  18.013  43.518  0.00  0.00           H  
ATOM   4315  CD  ILE B  42      60.905  16.174  42.968  0.00  0.00           C  
ATOM   4316  HD1 ILE B  42      60.207  16.687  42.271  0.00  0.00           H  
ATOM   4317  HD2 ILE B  42      61.735  15.759  42.365  0.00  0.00           H  
ATOM   4318  HD3 ILE B  42      60.365  15.321  43.443  0.00  0.00           H  
ATOM   4319  C   ILE B  42      63.862  17.007  46.968  0.00  0.00           C  
ATOM   4320  O   ILE B  42      63.499  17.096  48.151  0.00  0.00           O  
ATOM   4321  N   CYS B  43      64.966  16.325  46.623  0.00  0.00           N  
ATOM   4322  HN  CYS B  43      65.211  16.244  45.653  0.00  0.00           H  
ATOM   4323  CA  CYS B  43      65.837  15.683  47.570  0.00  0.00           C  
ATOM   4324  HA  CYS B  43      65.216  15.140  48.265  0.00  0.00           H  
ATOM   4325  CB  CYS B  43      66.741  14.669  46.857  0.00  0.00           C  
ATOM   4326  HB1 CYS B  43      67.272  15.171  46.022  0.00  0.00           H  
ATOM   4327  HB2 CYS B  43      67.509  14.286  47.563  0.00  0.00           H  
ATOM   4328  SG  CYS B  43      65.758  13.270  46.246  0.00  0.00           S  
ATOM   4329  HG1 CYS B  43      66.544  12.993  45.212  0.00  0.00           H  
ATOM   4330  C   CYS B  43      66.634  16.651  48.423  0.00  0.00           C  
ATOM   4331  O   CYS B  43      66.733  16.465  49.623  0.00  0.00           O  
ATOM   4332  N   ALA B  44      67.172  17.754  47.857  0.00  0.00           N  
ATOM   4333  HN  ALA B  44      67.125  17.892  46.867  0.00  0.00           H  
ATOM   4334  CA  ALA B  44      67.960  18.723  48.600  0.00  0.00           C  
ATOM   4335  HA  ALA B  44      68.776  18.190  49.067  0.00  0.00           H  
ATOM   4336  CB  ALA B  44      68.535  19.775  47.634  0.00  0.00           C  
ATOM   4337  HB1 ALA B  44      69.193  20.492  48.169  0.00  0.00           H  
ATOM   4338  HB2 ALA B  44      69.124  19.288  46.842  0.00  0.00           H  
ATOM   4339  HB3 ALA B  44      67.707  20.347  47.148  0.00  0.00           H  
ATOM   4340  C   ALA B  44      67.201  19.409  49.733  0.00  0.00           C  
ATOM   4341  O   ALA B  44      67.697  19.545  50.850  0.00  0.00           O  
ATOM   4342  N   ILE B  45      65.936  19.809  49.470  0.00  0.00           N  
ATOM   4343  HN  ILE B  45      65.571  19.714  48.552  0.00  0.00           H  
ATOM   4344  CA  ILE B  45      65.018  20.334  50.474  0.00  0.00           C  
ATOM   4345  HA  ILE B  45      65.474  21.158  50.990  0.00  0.00           H  
ATOM   4346  CB  ILE B  45      63.749  20.832  49.770  0.00  0.00           C  
ATOM   4347  HB  ILE B  45      63.392  20.037  49.085  0.00  0.00           H  
ATOM   4348  CG2 ILE B  45      62.643  21.165  50.786  0.00  0.00           C  
ATOM   4349 HG21 ILE B  45      61.757  21.587  50.261  0.00  0.00           H  
ATOM   4350 HG22 ILE B  45      62.303  20.264  51.341  0.00  0.00           H  
ATOM   4351 HG23 ILE B  45      62.991  21.930  51.523  0.00  0.00           H  
ATOM   4352  CG1 ILE B  45      64.105  22.083  48.916  0.00  0.00           C  
ATOM   4353 HG11 ILE B  45      64.232  22.956  49.583  0.00  0.00           H  
ATOM   4354 HG12 ILE B  45      65.073  21.920  48.390  0.00  0.00           H  
ATOM   4355  CD  ILE B  45      63.055  22.392  47.841  0.00  0.00           C  
ATOM   4356  HD1 ILE B  45      63.355  23.273  47.247  0.00  0.00           H  
ATOM   4357  HD2 ILE B  45      62.938  21.519  47.154  0.00  0.00           H  
ATOM   4358  HD3 ILE B  45      62.077  22.595  48.307  0.00  0.00           H  
ATOM   4359  C   ILE B  45      64.692  19.284  51.528  0.00  0.00           C  
ATOM   4360  O   ILE B  45      64.728  19.537  52.728  0.00  0.00           O  
ATOM   4361  N   ALA B  46      64.450  18.031  51.103  0.00  0.00           N  
ATOM   4362  HN  ALA B  46      64.426  17.828  50.124  0.00  0.00           H  
ATOM   4363  CA  ALA B  46      64.234  16.911  51.987  0.00  0.00           C  
ATOM   4364  HA  ALA B  46      63.446  17.186  52.671  0.00  0.00           H  
ATOM   4365  CB  ALA B  46      63.738  15.725  51.162  0.00  0.00           C  
ATOM   4366  HB1 ALA B  46      63.409  14.883  51.816  0.00  0.00           H  
ATOM   4367  HB2 ALA B  46      62.882  16.036  50.537  0.00  0.00           H  
ATOM   4368  HB3 ALA B  46      64.547  15.360  50.488  0.00  0.00           H  
ATOM   4369  C   ALA B  46      65.442  16.542  52.861  0.00  0.00           C  
ATOM   4370  O   ALA B  46      65.292  16.214  54.032  0.00  0.00           O  
ATOM   4371  N   THR B  47      66.688  16.631  52.353  0.00  0.00           N  
ATOM   4372  HN  THR B  47      66.812  16.729  51.362  0.00  0.00           H  
ATOM   4373  CA  THR B  47      67.914  16.512  53.146  0.00  0.00           C  
ATOM   4374  HA  THR B  47      67.895  15.543  53.638  0.00  0.00           H  
ATOM   4375  CB  THR B  47      69.198  16.631  52.328  0.00  0.00           C  
ATOM   4376  HB  THR B  47      69.298  17.651  51.915  0.00  0.00           H  
ATOM   4377  OG1 THR B  47      69.159  15.718  51.250  0.00  0.00           O  
ATOM   4378  HG1 THR B  47      70.016  15.744  50.825  0.00  0.00           H  
ATOM   4379  CG2 THR B  47      70.426  16.242  53.151  0.00  0.00           C  
ATOM   4380 HG21 THR B  47      71.342  16.288  52.536  0.00  0.00           H  
ATOM   4381 HG22 THR B  47      70.576  16.935  54.019  0.00  0.00           H  
ATOM   4382 HG23 THR B  47      70.317  15.212  53.544  0.00  0.00           H  
ATOM   4383  C   THR B  47      67.982  17.576  54.223  0.00  0.00           C  
ATOM   4384  O   THR B  47      68.321  17.311  55.371  0.00  0.00           O  
ATOM   4385  N   GLY B  48      67.610  18.821  53.863  0.00  0.00           N  
ATOM   4386  HN  GLY B  48      67.313  18.987  52.933  0.00  0.00           H  
ATOM   4387  CA  GLY B  48      67.587  19.953  54.790  0.00  0.00           C  
ATOM   4388  HA1 GLY B  48      68.559  20.023  55.263  0.00  0.00           H  
ATOM   4389  HA2 GLY B  48      67.326  20.830  54.219  0.00  0.00           H  
ATOM   4390  C   GLY B  48      66.554  19.818  55.877  0.00  0.00           C  
ATOM   4391  O   GLY B  48      66.808  20.192  57.014  0.00  0.00           O  
ATOM   4392  N   LEU B  49      65.387  19.248  55.535  0.00  0.00           N  
ATOM   4393  HN  LEU B  49      65.183  19.084  54.576  0.00  0.00           H  
ATOM   4394  CA  LEU B  49      64.386  18.822  56.492  0.00  0.00           C  
ATOM   4395  HA  LEU B  49      64.062  19.671  57.082  0.00  0.00           H  
ATOM   4396  CB  LEU B  49      63.207  18.151  55.750  0.00  0.00           C  
ATOM   4397  HB1 LEU B  49      62.717  18.865  55.061  0.00  0.00           H  
ATOM   4398  HB2 LEU B  49      63.598  17.353  55.089  0.00  0.00           H  
ATOM   4399  CG  LEU B  49      62.157  17.485  56.668  0.00  0.00           C  
ATOM   4400  HG  LEU B  49      62.647  16.780  57.366  0.00  0.00           H  
ATOM   4401  CD1 LEU B  49      61.414  18.491  57.550  0.00  0.00           C  
ATOM   4402 HD11 LEU B  49      60.622  17.966  58.136  0.00  0.00           H  
ATOM   4403 HD12 LEU B  49      62.105  18.958  58.275  0.00  0.00           H  
ATOM   4404 HD13 LEU B  49      60.934  19.306  56.961  0.00  0.00           H  
ATOM   4405  CD2 LEU B  49      61.259  16.566  55.845  0.00  0.00           C  
ATOM   4406 HD21 LEU B  49      60.558  16.032  56.521  0.00  0.00           H  
ATOM   4407 HD22 LEU B  49      60.681  17.130  55.088  0.00  0.00           H  
ATOM   4408 HD23 LEU B  49      61.883  15.809  55.324  0.00  0.00           H  
ATOM   4409  C   LEU B  49      64.859  17.748  57.431  0.00  0.00           C  
ATOM   4410  O   LEU B  49      64.786  17.860  58.651  0.00  0.00           O  
ATOM   4411  N   TYR B  50      65.335  16.610  56.881  0.00  0.00           N  
ATOM   4412  HN  TYR B  50      65.390  16.519  55.891  0.00  0.00           H  
ATOM   4413  CA  TYR B  50      65.600  15.424  57.672  0.00  0.00           C  
ATOM   4414  HA  TYR B  50      64.745  15.269  58.318  0.00  0.00           H  
ATOM   4415  CB  TYR B  50      65.834  14.184  56.774  0.00  0.00           C  
ATOM   4416  HB1 TYR B  50      66.236  14.465  55.780  0.00  0.00           H  
ATOM   4417  HB2 TYR B  50      66.523  13.460  57.271  0.00  0.00           H  
ATOM   4418  CG  TYR B  50      64.519  13.473  56.613  0.00  0.00           C  
ATOM   4419  CD1 TYR B  50      64.061  12.692  57.688  0.00  0.00           C  
ATOM   4420  HD1 TYR B  50      64.678  12.579  58.564  0.00  0.00           H  
ATOM   4421  CE1 TYR B  50      62.796  12.102  57.646  0.00  0.00           C  
ATOM   4422  HE1 TYR B  50      62.445  11.531  58.490  0.00  0.00           H  
ATOM   4423  CZ  TYR B  50      61.957  12.313  56.551  0.00  0.00           C  
ATOM   4424  OH  TYR B  50      60.642  11.823  56.600  0.00  0.00           O  
ATOM   4425  HH  TYR B  50      60.154  12.117  55.832  0.00  0.00           H  
ATOM   4426  CD2 TYR B  50      63.701  13.625  55.487  0.00  0.00           C  
ATOM   4427  HD2 TYR B  50      64.041  14.215  54.655  0.00  0.00           H  
ATOM   4428  CE2 TYR B  50      62.415  13.054  55.456  0.00  0.00           C  
ATOM   4429  HE2 TYR B  50      61.779  13.207  54.600  0.00  0.00           H  
ATOM   4430  C   TYR B  50      66.724  15.675  58.625  0.00  0.00           C  
ATOM   4431  O   TYR B  50      66.704  15.217  59.766  0.00  0.00           O  
ATOM   4432  N   LEU B  51      67.725  16.462  58.187  0.00  0.00           N  
ATOM   4433  HN  LEU B  51      67.727  16.780  57.247  0.00  0.00           H  
ATOM   4434  CA  LEU B  51      68.786  16.913  59.039  0.00  0.00           C  
ATOM   4435  HA  LEU B  51      69.146  16.047  59.560  0.00  0.00           H  
ATOM   4436  CB  LEU B  51      69.937  17.460  58.171  0.00  0.00           C  
ATOM   4437  HB1 LEU B  51      70.239  16.650  57.472  0.00  0.00           H  
ATOM   4438  HB2 LEU B  51      69.556  18.285  57.542  0.00  0.00           H  
ATOM   4439  CG  LEU B  51      71.188  17.911  58.943  0.00  0.00           C  
ATOM   4440  HG  LEU B  51      70.905  18.760  59.592  0.00  0.00           H  
ATOM   4441  CD1 LEU B  51      71.743  16.827  59.872  0.00  0.00           C  
ATOM   4442 HD11 LEU B  51      72.503  17.286  60.527  0.00  0.00           H  
ATOM   4443 HD12 LEU B  51      70.959  16.403  60.538  0.00  0.00           H  
ATOM   4444 HD13 LEU B  51      72.195  15.999  59.271  0.00  0.00           H  
ATOM   4445  CD2 LEU B  51      72.279  18.377  57.975  0.00  0.00           C  
ATOM   4446 HD21 LEU B  51      73.138  18.826  58.529  0.00  0.00           H  
ATOM   4447 HD22 LEU B  51      72.652  17.530  57.365  0.00  0.00           H  
ATOM   4448 HD23 LEU B  51      71.878  19.153  57.276  0.00  0.00           H  
ATOM   4449  C   LEU B  51      68.325  17.872  60.150  0.00  0.00           C  
ATOM   4450  O   LEU B  51      68.763  17.748  61.287  0.00  0.00           O  
ATOM   4451  N   SER B  52      67.386  18.823  59.893  0.00  0.00           N  
ATOM   4452  HN  SER B  52      66.960  18.918  59.006  0.00  0.00           H  
ATOM   4453  CA  SER B  52      66.817  19.611  60.985  0.00  0.00           C  
ATOM   4454  HA  SER B  52      67.647  19.999  61.570  0.00  0.00           H  
ATOM   4455  CB  SER B  52      66.014  20.874  60.537  0.00  0.00           C  
ATOM   4456  HB1 SER B  52      65.754  21.474  61.437  0.00  0.00           H  
ATOM   4457  HB2 SER B  52      66.675  21.488  59.892  0.00  0.00           H  
ATOM   4458  OG  SER B  52      64.832  20.553  59.815  0.00  0.00           O  
ATOM   4459  HG1 SER B  52      64.305  21.349  59.697  0.00  0.00           H  
ATOM   4460  C   SER B  52      66.019  18.797  61.982  0.00  0.00           C  
ATOM   4461  O   SER B  52      66.205  18.941  63.190  0.00  0.00           O  
ATOM   4462  N   MET B  53      65.174  17.850  61.519  0.00  0.00           N  
ATOM   4463  HN  MET B  53      65.008  17.796  60.540  0.00  0.00           H  
ATOM   4464  CA  MET B  53      64.446  16.926  62.376  0.00  0.00           C  
ATOM   4465  HA  MET B  53      63.886  17.523  63.087  0.00  0.00           H  
ATOM   4466  CB  MET B  53      63.448  16.045  61.584  0.00  0.00           C  
ATOM   4467  HB1 MET B  53      63.998  15.459  60.821  0.00  0.00           H  
ATOM   4468  HB2 MET B  53      62.958  15.343  62.289  0.00  0.00           H  
ATOM   4469  CG  MET B  53      62.348  16.876  60.898  0.00  0.00           C  
ATOM   4470  HG1 MET B  53      62.006  17.625  61.649  0.00  0.00           H  
ATOM   4471  HG2 MET B  53      62.798  17.447  60.054  0.00  0.00           H  
ATOM   4472  SD  MET B  53      60.891  15.953  60.309  0.00  0.00           S  
ATOM   4473  CE  MET B  53      61.675  14.727  59.238  0.00  0.00           C  
ATOM   4474  HE1 MET B  53      60.924  14.259  58.563  0.00  0.00           H  
ATOM   4475  HE2 MET B  53      62.467  15.171  58.611  0.00  0.00           H  
ATOM   4476  HE3 MET B  53      62.134  13.911  59.836  0.00  0.00           H  
ATOM   4477  C   MET B  53      65.368  16.025  63.203  0.00  0.00           C  
ATOM   4478  O   MET B  53      65.157  15.826  64.394  0.00  0.00           O  
ATOM   4479  N   ALA B  54      66.449  15.502  62.577  0.00  0.00           N  
ATOM   4480  HN  ALA B  54      66.561  15.630  61.596  0.00  0.00           H  
ATOM   4481  CA  ALA B  54      67.488  14.721  63.212  0.00  0.00           C  
ATOM   4482  HA  ALA B  54      67.018  13.869  63.677  0.00  0.00           H  
ATOM   4483  CB  ALA B  54      68.486  14.207  62.157  0.00  0.00           C  
ATOM   4484  HB1 ALA B  54      69.245  13.534  62.625  0.00  0.00           H  
ATOM   4485  HB2 ALA B  54      67.956  13.631  61.372  0.00  0.00           H  
ATOM   4486  HB3 ALA B  54      69.016  15.050  61.673  0.00  0.00           H  
ATOM   4487  C   ALA B  54      68.229  15.470  64.306  0.00  0.00           C  
ATOM   4488  O   ALA B  54      68.540  14.905  65.356  0.00  0.00           O  
ATOM   4489  N   LEU B  55      68.458  16.782  64.152  0.00  0.00           N  
ATOM   4490  HN  LEU B  55      68.240  17.248  63.292  0.00  0.00           H  
ATOM   4491  CA  LEU B  55      69.098  17.579  65.187  0.00  0.00           C  
ATOM   4492  HA  LEU B  55      69.836  16.976  65.703  0.00  0.00           H  
ATOM   4493  CB  LEU B  55      69.814  18.813  64.559  0.00  0.00           C  
ATOM   4494  HB1 LEU B  55      69.057  19.396  64.003  0.00  0.00           H  
ATOM   4495  HB2 LEU B  55      70.214  19.458  65.376  0.00  0.00           H  
ATOM   4496  CG  LEU B  55      70.982  18.470  63.613  0.00  0.00           C  
ATOM   4497  HG  LEU B  55      70.602  17.775  62.827  0.00  0.00           H  
ATOM   4498  CD1 LEU B  55      71.477  19.742  62.907  0.00  0.00           C  
ATOM   4499 HD11 LEU B  55      72.245  19.496  62.143  0.00  0.00           H  
ATOM   4500 HD12 LEU B  55      70.631  20.255  62.401  0.00  0.00           H  
ATOM   4501 HD13 LEU B  55      71.927  20.437  63.643  0.00  0.00           H  
ATOM   4502  CD2 LEU B  55      72.152  17.781  64.327  0.00  0.00           C  
ATOM   4503 HD21 LEU B  55      72.998  17.626  63.623  0.00  0.00           H  
ATOM   4504 HD22 LEU B  55      72.512  18.406  65.164  0.00  0.00           H  
ATOM   4505 HD23 LEU B  55      71.842  16.789  64.722  0.00  0.00           H  
ATOM   4506  C   LEU B  55      68.101  18.054  66.251  0.00  0.00           C  
ATOM   4507  O   LEU B  55      68.430  18.808  67.157  0.00  0.00           O  
ATOM   4508  N   GLY B  56      66.844  17.563  66.190  0.00  0.00           N  
ATOM   4509  HN  GLY B  56      66.614  16.949  65.433  0.00  0.00           H  
ATOM   4510  CA  GLY B  56      65.808  17.747  67.206  0.00  0.00           C  
ATOM   4511  HA1 GLY B  56      65.205  16.853  67.231  0.00  0.00           H  
ATOM   4512  HA2 GLY B  56      66.262  17.973  68.152  0.00  0.00           H  
ATOM   4513  C   GLY B  56      64.868  18.869  66.899  0.00  0.00           C  
ATOM   4514  O   GLY B  56      63.861  19.063  67.584  0.00  0.00           O  
ATOM   4515  N   GLN B  57      65.146  19.629  65.835  0.00  0.00           N  
ATOM   4516  HN  GLN B  57      65.884  19.373  65.221  0.00  0.00           H  
ATOM   4517  CA  GLN B  57      64.464  20.863  65.527  0.00  0.00           C  
ATOM   4518  HA  GLN B  57      64.255  21.374  66.457  0.00  0.00           H  
ATOM   4519  CB  GLN B  57      65.341  21.768  64.630  0.00  0.00           C  
ATOM   4520  HB1 GLN B  57      65.408  21.336  63.610  0.00  0.00           H  
ATOM   4521  HB2 GLN B  57      64.853  22.764  64.550  0.00  0.00           H  
ATOM   4522  CG  GLN B  57      66.773  21.950  65.180  0.00  0.00           C  
ATOM   4523  HG1 GLN B  57      66.728  22.162  66.270  0.00  0.00           H  
ATOM   4524  HG2 GLN B  57      67.359  21.024  65.029  0.00  0.00           H  
ATOM   4525  CD  GLN B  57      67.480  23.094  64.463  0.00  0.00           C  
ATOM   4526  OE1 GLN B  57      67.934  22.976  63.321  0.00  0.00           O  
ATOM   4527  NE2 GLN B  57      67.565  24.246  65.160  0.00  0.00           N  
ATOM   4528 HE21 GLN B  57      67.110  24.295  66.053  0.00  0.00           H  
ATOM   4529 HE22 GLN B  57      68.148  24.981  64.815  0.00  0.00           H  
ATOM   4530  C   GLN B  57      63.142  20.651  64.815  0.00  0.00           C  
ATOM   4531  O   GLN B  57      62.807  19.557  64.349  0.00  0.00           O  
ATOM   4532  N   GLY B  58      62.332  21.724  64.697  0.00  0.00           N  
ATOM   4533  HN  GLY B  58      62.538  22.577  65.164  0.00  0.00           H  
ATOM   4534  CA  GLY B  58      61.117  21.683  63.895  0.00  0.00           C  
ATOM   4535  HA1 GLY B  58      60.838  22.710  63.664  0.00  0.00           H  
ATOM   4536  HA2 GLY B  58      61.327  21.093  63.015  0.00  0.00           H  
ATOM   4537  C   GLY B  58      59.957  21.056  64.593  0.00  0.00           C  
ATOM   4538  O   GLY B  58      58.966  20.646  63.980  0.00  0.00           O  
ATOM   4539  N   ARG B  59      60.116  20.940  65.912  0.00  0.00           N  
ATOM   4540  HN  ARG B  59      60.925  21.337  66.327  0.00  0.00           H  
ATOM   4541  CA  ARG B  59      59.266  20.225  66.809  0.00  0.00           C  
ATOM   4542  HA  ARG B  59      58.387  19.866  66.306  0.00  0.00           H  
ATOM   4543  CB  ARG B  59      60.089  19.063  67.407  0.00  0.00           C  
ATOM   4544  HB1 ARG B  59      60.350  18.373  66.577  0.00  0.00           H  
ATOM   4545  HB2 ARG B  59      61.048  19.461  67.800  0.00  0.00           H  
ATOM   4546  CG  ARG B  59      59.392  18.260  68.523  0.00  0.00           C  
ATOM   4547  HG1 ARG B  59      59.152  18.939  69.373  0.00  0.00           H  
ATOM   4548  HG2 ARG B  59      58.433  17.851  68.140  0.00  0.00           H  
ATOM   4549  CD  ARG B  59      60.274  17.118  69.030  0.00  0.00           C  
ATOM   4550  HD1 ARG B  59      60.436  16.377  68.221  0.00  0.00           H  
ATOM   4551  HD2 ARG B  59      61.273  17.476  69.353  0.00  0.00           H  
ATOM   4552  NE  ARG B  59      59.536  16.445  70.147  0.00  0.00           N  
ATOM   4553  HE  ARG B  59      59.021  15.629  69.921  0.00  0.00           H  
ATOM   4554  CZ  ARG B  59      59.762  16.739  71.444  0.00  0.00           C  
ATOM   4555  NH1 ARG B  59      60.405  17.845  71.788  0.00  0.00           N1+
ATOM   4556 HH11 ARG B  59      60.837  18.347  71.024  0.00  0.00           H  
ATOM   4557 HH12 ARG B  59      60.850  17.930  72.675  0.00  0.00           H  
ATOM   4558  NH2 ARG B  59      59.344  15.898  72.388  0.00  0.00           N  
ATOM   4559 HH21 ARG B  59      59.040  14.994  72.102  0.00  0.00           H  
ATOM   4560 HH22 ARG B  59      59.668  16.073  73.317  0.00  0.00           H  
ATOM   4561  C   ARG B  59      58.836  21.163  67.910  0.00  0.00           C  
ATOM   4562  O   ARG B  59      59.612  21.972  68.423  0.00  0.00           O  
ATOM   4563  N   SER B  60      57.559  21.085  68.317  0.00  0.00           N  
ATOM   4564  HN  SER B  60      56.920  20.479  67.862  0.00  0.00           H  
ATOM   4565  CA  SER B  60      57.060  21.773  69.499  0.00  0.00           C  
ATOM   4566  HA  SER B  60      57.882  22.041  70.143  0.00  0.00           H  
ATOM   4567  CB  SER B  60      56.248  23.076  69.191  0.00  0.00           C  
ATOM   4568  HB1 SER B  60      55.929  23.556  70.142  0.00  0.00           H  
ATOM   4569  HB2 SER B  60      56.920  23.791  68.676  0.00  0.00           H  
ATOM   4570  OG  SER B  60      55.095  22.826  68.378  0.00  0.00           O  
ATOM   4571  HG1 SER B  60      54.687  23.671  68.169  0.00  0.00           H  
ATOM   4572  C   SER B  60      56.202  20.788  70.246  0.00  0.00           C  
ATOM   4573  O   SER B  60      55.848  19.734  69.721  0.00  0.00           O  
ATOM   4574  N   VAL B  61      55.878  21.079  71.508  0.00  0.00           N  
ATOM   4575  HN  VAL B  61      56.234  21.893  71.954  0.00  0.00           H  
ATOM   4576  CA  VAL B  61      54.938  20.263  72.265  0.00  0.00           C  
ATOM   4577  HA  VAL B  61      54.642  19.399  71.699  0.00  0.00           H  
ATOM   4578  CB  VAL B  61      55.510  19.771  73.583  0.00  0.00           C  
ATOM   4579  HB  VAL B  61      55.788  20.624  74.229  0.00  0.00           H  
ATOM   4580  CG1 VAL B  61      54.472  18.893  74.311  0.00  0.00           C  
ATOM   4581 HG11 VAL B  61      54.920  18.470  75.240  0.00  0.00           H  
ATOM   4582 HG12 VAL B  61      53.579  19.487  74.615  0.00  0.00           H  
ATOM   4583 HG13 VAL B  61      54.145  18.049  73.665  0.00  0.00           H  
ATOM   4584  CG2 VAL B  61      56.776  18.930  73.297  0.00  0.00           C  
ATOM   4585 HG21 VAL B  61      57.184  18.525  74.256  0.00  0.00           H  
ATOM   4586 HG22 VAL B  61      56.539  18.076  72.630  0.00  0.00           H  
ATOM   4587 HG23 VAL B  61      57.568  19.545  72.821  0.00  0.00           H  
ATOM   4588  C   VAL B  61      53.713  21.113  72.471  0.00  0.00           C  
ATOM   4589  O   VAL B  61      53.729  22.105  73.198  0.00  0.00           O  
ATOM   4590  N   ILE B  62      52.602  20.743  71.798  0.00  0.00           N  
ATOM   4591  HN  ILE B  62      52.595  19.882  71.300  0.00  0.00           H  
ATOM   4592  CA  ILE B  62      51.405  21.564  71.683  0.00  0.00           C  
ATOM   4593  HA  ILE B  62      51.599  22.566  72.040  0.00  0.00           H  
ATOM   4594  CB  ILE B  62      50.886  21.637  70.256  0.00  0.00           C  
ATOM   4595  HB  ILE B  62      50.621  20.614  69.900  0.00  0.00           H  
ATOM   4596  CG2 ILE B  62      49.608  22.516  70.182  0.00  0.00           C  
ATOM   4597 HG21 ILE B  62      49.212  22.560  69.144  0.00  0.00           H  
ATOM   4598 HG22 ILE B  62      48.795  22.121  70.828  0.00  0.00           H  
ATOM   4599 HG23 ILE B  62      49.842  23.558  70.509  0.00  0.00           H  
ATOM   4600  CG1 ILE B  62      51.995  22.173  69.328  0.00  0.00           C  
ATOM   4601 HG11 ILE B  62      52.280  23.196  69.655  0.00  0.00           H  
ATOM   4602 HG12 ILE B  62      52.902  21.530  69.414  0.00  0.00           H  
ATOM   4603  CD  ILE B  62      51.587  22.197  67.861  0.00  0.00           C  
ATOM   4604  HD1 ILE B  62      52.451  22.482  67.225  0.00  0.00           H  
ATOM   4605  HD2 ILE B  62      51.222  21.193  67.535  0.00  0.00           H  
ATOM   4606  HD3 ILE B  62      50.770  22.930  67.684  0.00  0.00           H  
ATOM   4607  C   ILE B  62      50.345  20.937  72.541  0.00  0.00           C  
ATOM   4608  O   ILE B  62      49.822  19.862  72.226  0.00  0.00           O  
ATOM   4609  N   ALA B  63      50.016  21.577  73.672  0.00  0.00           N  
ATOM   4610  HN  ALA B  63      50.441  22.460  73.877  0.00  0.00           H  
ATOM   4611  CA  ALA B  63      49.056  21.101  74.649  0.00  0.00           C  
ATOM   4612  HA  ALA B  63      49.236  21.695  75.536  0.00  0.00           H  
ATOM   4613  CB  ALA B  63      47.621  21.419  74.197  0.00  0.00           C  
ATOM   4614  HB1 ALA B  63      46.878  21.105  74.962  0.00  0.00           H  
ATOM   4615  HB2 ALA B  63      47.501  22.508  74.025  0.00  0.00           H  
ATOM   4616  HB3 ALA B  63      47.389  20.895  73.238  0.00  0.00           H  
ATOM   4617  C   ALA B  63      49.270  19.654  75.081  0.00  0.00           C  
ATOM   4618  O   ALA B  63      48.356  18.837  75.138  0.00  0.00           O  
ATOM   4619  N   GLY B  64      50.545  19.315  75.394  0.00  0.00           N  
ATOM   4620  HN  GLY B  64      51.239  20.031  75.358  0.00  0.00           H  
ATOM   4621  CA  GLY B  64      50.968  17.970  75.774  0.00  0.00           C  
ATOM   4622  HA1 GLY B  64      51.891  18.078  76.328  0.00  0.00           H  
ATOM   4623  HA2 GLY B  64      50.185  17.534  76.390  0.00  0.00           H  
ATOM   4624  C   GLY B  64      51.238  16.989  74.665  0.00  0.00           C  
ATOM   4625  O   GLY B  64      51.609  15.842  74.925  0.00  0.00           O  
ATOM   4626  N   ARG B  65      51.108  17.385  73.385  0.00  0.00           N  
ATOM   4627  HN  ARG B  65      50.749  18.282  73.165  0.00  0.00           H  
ATOM   4628  CA  ARG B  65      51.358  16.485  72.265  0.00  0.00           C  
ATOM   4629  HA  ARG B  65      51.408  15.466  72.597  0.00  0.00           H  
ATOM   4630  CB  ARG B  65      50.171  16.572  71.282  0.00  0.00           C  
ATOM   4631  HB1 ARG B  65      49.258  16.277  71.838  0.00  0.00           H  
ATOM   4632  HB2 ARG B  65      50.041  17.631  70.981  0.00  0.00           H  
ATOM   4633  CG  ARG B  65      50.291  15.690  70.014  0.00  0.00           C  
ATOM   4634  HG1 ARG B  65      51.064  16.116  69.348  0.00  0.00           H  
ATOM   4635  HG2 ARG B  65      50.620  14.664  70.294  0.00  0.00           H  
ATOM   4636  CD  ARG B  65      48.977  15.568  69.242  0.00  0.00           C  
ATOM   4637  HD1 ARG B  65      49.116  15.047  68.272  0.00  0.00           H  
ATOM   4638  HD2 ARG B  65      48.225  15.014  69.827  0.00  0.00           H  
ATOM   4639  NE  ARG B  65      48.475  16.964  69.041  0.00  0.00           N  
ATOM   4640  HE  ARG B  65      48.125  17.493  69.822  0.00  0.00           H  
ATOM   4641  CZ  ARG B  65      48.623  17.683  67.928  0.00  0.00           C  
ATOM   4642  NH1 ARG B  65      49.160  17.195  66.817  0.00  0.00           N1+
ATOM   4643 HH11 ARG B  65      49.836  16.470  66.895  0.00  0.00           H  
ATOM   4644 HH12 ARG B  65      49.310  17.874  66.094  0.00  0.00           H  
ATOM   4645  NH2 ARG B  65      48.202  18.940  67.918  0.00  0.00           N  
ATOM   4646 HH21 ARG B  65      47.785  19.298  68.750  0.00  0.00           H  
ATOM   4647 HH22 ARG B  65      48.243  19.458  67.067  0.00  0.00           H  
ATOM   4648  C   ARG B  65      52.641  16.883  71.537  0.00  0.00           C  
ATOM   4649  O   ARG B  65      52.699  17.992  71.004  0.00  0.00           O  
ATOM   4650  N   PRO B  66      53.707  16.061  71.482  0.00  0.00           N  
ATOM   4651  CD  PRO B  66      53.832  14.793  72.204  0.00  0.00           C  
ATOM   4652  HD1 PRO B  66      53.284  14.018  71.629  0.00  0.00           H  
ATOM   4653  HD2 PRO B  66      53.447  14.853  73.247  0.00  0.00           H  
ATOM   4654  CA  PRO B  66      54.840  16.288  70.595  0.00  0.00           C  
ATOM   4655  HA  PRO B  66      55.304  17.213  70.870  0.00  0.00           H  
ATOM   4656  CB  PRO B  66      55.751  15.066  70.822  0.00  0.00           C  
ATOM   4657  HB1 PRO B  66      55.573  14.283  70.055  0.00  0.00           H  
ATOM   4658  HB2 PRO B  66      56.829  15.344  70.795  0.00  0.00           H  
ATOM   4659  CG  PRO B  66      55.324  14.506  72.176  0.00  0.00           C  
ATOM   4660  HG1 PRO B  66      55.553  13.418  72.257  0.00  0.00           H  
ATOM   4661  HG2 PRO B  66      55.834  15.062  73.002  0.00  0.00           H  
ATOM   4662  C   PRO B  66      54.420  16.391  69.137  0.00  0.00           C  
ATOM   4663  O   PRO B  66      53.855  15.456  68.593  0.00  0.00           O  
ATOM   4664  N   THR B  67      54.717  17.522  68.493  0.00  0.00           N  
ATOM   4665  HN  THR B  67      55.185  18.278  68.948  0.00  0.00           H  
ATOM   4666  CA  THR B  67      54.237  17.775  67.145  0.00  0.00           C  
ATOM   4667  HA  THR B  67      53.812  16.881  66.730  0.00  0.00           H  
ATOM   4668  CB  THR B  67      53.178  18.877  67.068  0.00  0.00           C  
ATOM   4669  HB  THR B  67      53.593  19.851  67.394  0.00  0.00           H  
ATOM   4670  OG1 THR B  67      52.046  18.570  67.866  0.00  0.00           O  
ATOM   4671  HG1 THR B  67      52.310  18.704  68.785  0.00  0.00           H  
ATOM   4672  CG2 THR B  67      52.669  18.950  65.632  0.00  0.00           C  
ATOM   4673 HG21 THR B  67      51.704  19.502  65.596  0.00  0.00           H  
ATOM   4674 HG22 THR B  67      53.401  19.464  64.966  0.00  0.00           H  
ATOM   4675 HG23 THR B  67      52.475  17.927  65.235  0.00  0.00           H  
ATOM   4676  C   THR B  67      55.399  18.193  66.287  0.00  0.00           C  
ATOM   4677  O   THR B  67      56.083  19.169  66.561  0.00  0.00           O  
ATOM   4678  N   VAL B  68      55.638  17.453  65.187  0.00  0.00           N  
ATOM   4679  HN  VAL B  68      55.063  16.658  64.983  0.00  0.00           H  
ATOM   4680  CA  VAL B  68      56.630  17.828  64.190  0.00  0.00           C  
ATOM   4681  HA  VAL B  68      57.387  18.435  64.655  0.00  0.00           H  
ATOM   4682  CB  VAL B  68      57.315  16.632  63.539  0.00  0.00           C  
ATOM   4683  HB  VAL B  68      56.595  16.075  62.904  0.00  0.00           H  
ATOM   4684  CG1 VAL B  68      58.486  17.129  62.671  0.00  0.00           C  
ATOM   4685 HG11 VAL B  68      59.041  16.252  62.279  0.00  0.00           H  
ATOM   4686 HG12 VAL B  68      58.136  17.734  61.812  0.00  0.00           H  
ATOM   4687 HG13 VAL B  68      59.195  17.737  63.285  0.00  0.00           H  
ATOM   4688  CG2 VAL B  68      57.849  15.678  64.618  0.00  0.00           C  
ATOM   4689 HG21 VAL B  68      58.432  14.862  64.147  0.00  0.00           H  
ATOM   4690 HG22 VAL B  68      58.509  16.225  65.333  0.00  0.00           H  
ATOM   4691 HG23 VAL B  68      57.017  15.213  65.185  0.00  0.00           H  
ATOM   4692  C   VAL B  68      55.936  18.630  63.113  0.00  0.00           C  
ATOM   4693  O   VAL B  68      55.096  18.142  62.359  0.00  0.00           O  
ATOM   4694  N   TRP B  69      56.276  19.923  63.018  0.00  0.00           N  
ATOM   4695  HN  TRP B  69      56.947  20.319  63.633  0.00  0.00           H  
ATOM   4696  CA  TRP B  69      55.603  20.826  62.099  0.00  0.00           C  
ATOM   4697  HA  TRP B  69      54.714  20.367  61.686  0.00  0.00           H  
ATOM   4698  CB  TRP B  69      55.158  22.104  62.839  0.00  0.00           C  
ATOM   4699  HB1 TRP B  69      54.986  22.931  62.119  0.00  0.00           H  
ATOM   4700  HB2 TRP B  69      54.183  21.866  63.326  0.00  0.00           H  
ATOM   4701  CG  TRP B  69      56.060  22.623  63.933  0.00  0.00           C  
ATOM   4702  CD1 TRP B  69      55.980  22.396  65.274  0.00  0.00           C  
ATOM   4703  HD1 TRP B  69      55.228  21.791  65.750  0.00  0.00           H  
ATOM   4704  NE1 TRP B  69      57.008  23.045  65.917  0.00  0.00           N  
ATOM   4705  HE1 TRP B  69      57.174  22.988  66.876  0.00  0.00           H  
ATOM   4706  CE2 TRP B  69      57.778  23.689  64.990  0.00  0.00           C  
ATOM   4707  CD2 TRP B  69      57.202  23.462  63.724  0.00  0.00           C  
ATOM   4708  CE3 TRP B  69      57.761  24.003  62.569  0.00  0.00           C  
ATOM   4709  HE3 TRP B  69      57.317  23.848  61.603  0.00  0.00           H  
ATOM   4710  CZ3 TRP B  69      58.925  24.773  62.711  0.00  0.00           C  
ATOM   4711  HZ3 TRP B  69      59.377  25.205  61.827  0.00  0.00           H  
ATOM   4712  CZ2 TRP B  69      58.923  24.438  65.131  0.00  0.00           C  
ATOM   4713  HZ2 TRP B  69      59.378  24.595  66.099  0.00  0.00           H  
ATOM   4714  CH2 TRP B  69      59.502  24.971  63.967  0.00  0.00           C  
ATOM   4715  HH2 TRP B  69      60.428  25.508  64.070  0.00  0.00           H  
ATOM   4716  C   TRP B  69      56.474  21.170  60.913  0.00  0.00           C  
ATOM   4717  O   TRP B  69      55.955  21.503  59.846  0.00  0.00           O  
ATOM   4718  N   VAL B  70      57.805  21.030  61.016  0.00  0.00           N  
ATOM   4719  HN  VAL B  70      58.203  20.765  61.895  0.00  0.00           H  
ATOM   4720  CA  VAL B  70      58.737  21.375  59.950  0.00  0.00           C  
ATOM   4721  HA  VAL B  70      58.546  22.403  59.678  0.00  0.00           H  
ATOM   4722  CB  VAL B  70      60.180  21.298  60.441  0.00  0.00           C  
ATOM   4723  HB  VAL B  70      60.230  21.950  61.339  0.00  0.00           H  
ATOM   4724  CG1 VAL B  70      60.563  19.872  60.853  0.00  0.00           C  
ATOM   4725 HG11 VAL B  70      61.616  19.851  61.195  0.00  0.00           H  
ATOM   4726 HG12 VAL B  70      59.931  19.499  61.687  0.00  0.00           H  
ATOM   4727 HG13 VAL B  70      60.484  19.159  60.005  0.00  0.00           H  
ATOM   4728  CG2 VAL B  70      61.159  21.883  59.414  0.00  0.00           C  
ATOM   4729 HG21 VAL B  70      62.191  21.882  59.828  0.00  0.00           H  
ATOM   4730 HG22 VAL B  70      61.168  21.291  58.475  0.00  0.00           H  
ATOM   4731 HG23 VAL B  70      60.879  22.931  59.153  0.00  0.00           H  
ATOM   4732  C   VAL B  70      58.525  20.570  58.663  0.00  0.00           C  
ATOM   4733  O   VAL B  70      58.664  21.099  57.561  0.00  0.00           O  
ATOM   4734  N   ARG B  71      58.095  19.297  58.789  0.00  0.00           N  
ATOM   4735  HN  ARG B  71      57.994  18.918  59.709  0.00  0.00           H  
ATOM   4736  CA  ARG B  71      57.786  18.412  57.682  0.00  0.00           C  
ATOM   4737  HA  ARG B  71      58.683  18.318  57.087  0.00  0.00           H  
ATOM   4738  CB  ARG B  71      57.400  16.990  58.178  0.00  0.00           C  
ATOM   4739  HB1 ARG B  71      57.169  16.387  57.281  0.00  0.00           H  
ATOM   4740  HB2 ARG B  71      58.287  16.528  58.664  0.00  0.00           H  
ATOM   4741  CG  ARG B  71      56.176  16.833  59.105  0.00  0.00           C  
ATOM   4742  HG1 ARG B  71      56.482  16.968  60.173  0.00  0.00           H  
ATOM   4743  HG2 ARG B  71      55.419  17.617  58.878  0.00  0.00           H  
ATOM   4744  CD  ARG B  71      55.487  15.467  58.932  0.00  0.00           C  
ATOM   4745  HD1 ARG B  71      54.632  15.321  59.628  0.00  0.00           H  
ATOM   4746  HD2 ARG B  71      55.091  15.402  57.895  0.00  0.00           H  
ATOM   4747  NE  ARG B  71      56.526  14.406  59.099  0.00  0.00           N  
ATOM   4748  HE  ARG B  71      57.094  14.148  58.316  0.00  0.00           H  
ATOM   4749  CZ  ARG B  71      56.828  13.791  60.248  0.00  0.00           C  
ATOM   4750  NH1 ARG B  71      56.153  13.968  61.372  0.00  0.00           N1+
ATOM   4751 HH11 ARG B  71      55.339  14.552  61.395  0.00  0.00           H  
ATOM   4752 HH12 ARG B  71      56.363  13.361  62.132  0.00  0.00           H  
ATOM   4753  NH2 ARG B  71      57.854  12.939  60.284  0.00  0.00           N  
ATOM   4754 HH21 ARG B  71      58.381  12.731  59.462  0.00  0.00           H  
ATOM   4755 HH22 ARG B  71      58.054  12.472  61.144  0.00  0.00           H  
ATOM   4756  C   ARG B  71      56.726  18.932  56.737  0.00  0.00           C  
ATOM   4757  O   ARG B  71      56.771  18.720  55.537  0.00  0.00           O  
ATOM   4758  N   TYR B  72      55.743  19.666  57.262  0.00  0.00           N  
ATOM   4759  HN  TYR B  72      55.737  19.878  58.241  0.00  0.00           H  
ATOM   4760  CA  TYR B  72      54.724  20.305  56.466  0.00  0.00           C  
ATOM   4761  HA  TYR B  72      54.315  19.580  55.780  0.00  0.00           H  
ATOM   4762  CB  TYR B  72      53.674  20.929  57.381  0.00  0.00           C  
ATOM   4763  HB1 TYR B  72      54.115  21.435  58.267  0.00  0.00           H  
ATOM   4764  HB2 TYR B  72      53.055  21.653  56.823  0.00  0.00           H  
ATOM   4765  CG  TYR B  72      52.826  19.794  57.808  0.00  0.00           C  
ATOM   4766  CD1 TYR B  72      51.894  19.304  56.895  0.00  0.00           C  
ATOM   4767  HD1 TYR B  72      51.724  19.821  55.965  0.00  0.00           H  
ATOM   4768  CE1 TYR B  72      51.245  18.100  57.142  0.00  0.00           C  
ATOM   4769  HE1 TYR B  72      50.573  17.693  56.397  0.00  0.00           H  
ATOM   4770  CZ  TYR B  72      51.548  17.365  58.292  0.00  0.00           C  
ATOM   4771  OH  TYR B  72      50.978  16.101  58.459  0.00  0.00           O  
ATOM   4772  HH  TYR B  72      51.246  15.775  59.318  0.00  0.00           H  
ATOM   4773  CD2 TYR B  72      53.068  19.108  59.008  0.00  0.00           C  
ATOM   4774  HD2 TYR B  72      53.809  19.475  59.704  0.00  0.00           H  
ATOM   4775  CE2 TYR B  72      52.449  17.874  59.235  0.00  0.00           C  
ATOM   4776  HE2 TYR B  72      52.689  17.308  60.115  0.00  0.00           H  
ATOM   4777  C   TYR B  72      55.229  21.418  55.610  0.00  0.00           C  
ATOM   4778  O   TYR B  72      54.871  21.563  54.452  0.00  0.00           O  
ATOM   4779  N   ILE B  73      56.096  22.256  56.213  0.00  0.00           N  
ATOM   4780  HN  ILE B  73      56.394  22.061  57.142  0.00  0.00           H  
ATOM   4781  CA  ILE B  73      56.664  23.419  55.587  0.00  0.00           C  
ATOM   4782  HA  ILE B  73      55.847  23.992  55.161  0.00  0.00           H  
ATOM   4783  CB  ILE B  73      57.334  24.297  56.671  0.00  0.00           C  
ATOM   4784  HB  ILE B  73      58.338  23.885  56.916  0.00  0.00           H  
ATOM   4785  CG2 ILE B  73      57.469  25.747  56.187  0.00  0.00           C  
ATOM   4786 HG21 ILE B  73      58.028  26.363  56.913  0.00  0.00           H  
ATOM   4787 HG22 ILE B  73      58.022  25.819  55.224  0.00  0.00           H  
ATOM   4788 HG23 ILE B  73      56.465  26.209  56.032  0.00  0.00           H  
ATOM   4789  CG1 ILE B  73      56.500  24.343  57.986  0.00  0.00           C  
ATOM   4790 HG11 ILE B  73      55.487  24.725  57.741  0.00  0.00           H  
ATOM   4791 HG12 ILE B  73      56.381  23.313  58.399  0.00  0.00           H  
ATOM   4792  CD  ILE B  73      57.100  25.200  59.111  0.00  0.00           C  
ATOM   4793  HD1 ILE B  73      56.447  25.147  60.015  0.00  0.00           H  
ATOM   4794  HD2 ILE B  73      58.115  24.839  59.386  0.00  0.00           H  
ATOM   4795  HD3 ILE B  73      57.170  26.270  58.828  0.00  0.00           H  
ATOM   4796  C   ILE B  73      57.530  22.943  54.403  0.00  0.00           C  
ATOM   4797  O   ILE B  73      57.400  23.420  53.283  0.00  0.00           O  
ATOM   4798  N   THR B  74      58.370  21.900  54.591  0.00  0.00           N  
ATOM   4799  HN  THR B  74      58.478  21.473  55.481  0.00  0.00           H  
ATOM   4800  CA  THR B  74      59.148  21.274  53.497  0.00  0.00           C  
ATOM   4801  HA  THR B  74      59.598  22.077  52.943  0.00  0.00           H  
ATOM   4802  CB  THR B  74      60.278  20.384  53.982  0.00  0.00           C  
ATOM   4803  HB  THR B  74      60.807  19.906  53.121  0.00  0.00           H  
ATOM   4804  OG1 THR B  74      59.771  19.382  54.848  0.00  0.00           O  
ATOM   4805  HG1 THR B  74      60.537  18.929  55.205  0.00  0.00           H  
ATOM   4806  CG2 THR B  74      61.256  21.244  54.765  0.00  0.00           C  
ATOM   4807 HG21 THR B  74      62.123  20.671  55.161  0.00  0.00           H  
ATOM   4808 HG22 THR B  74      61.686  22.025  54.101  0.00  0.00           H  
ATOM   4809 HG23 THR B  74      60.757  21.722  55.627  0.00  0.00           H  
ATOM   4810  C   THR B  74      58.338  20.465  52.494  0.00  0.00           C  
ATOM   4811  O   THR B  74      58.661  20.445  51.302  0.00  0.00           O  
ATOM   4812  N   TRP B  75      57.267  19.758  52.912  0.00  0.00           N  
ATOM   4813  HN  TRP B  75      57.093  19.629  53.884  0.00  0.00           H  
ATOM   4814  CA  TRP B  75      56.326  19.118  51.989  0.00  0.00           C  
ATOM   4815  HA  TRP B  75      56.877  18.431  51.358  0.00  0.00           H  
ATOM   4816  CB  TRP B  75      55.166  18.371  52.698  0.00  0.00           C  
ATOM   4817  HB1 TRP B  75      54.776  18.990  53.529  0.00  0.00           H  
ATOM   4818  HB2 TRP B  75      54.323  18.202  51.983  0.00  0.00           H  
ATOM   4819  CG  TRP B  75      55.500  16.985  53.209  0.00  0.00           C  
ATOM   4820  CD1 TRP B  75      56.575  16.182  52.944  0.00  0.00           C  
ATOM   4821  HD1 TRP B  75      57.399  16.447  52.309  0.00  0.00           H  
ATOM   4822  NE1 TRP B  75      56.458  14.993  53.628  0.00  0.00           N  
ATOM   4823  HE1 TRP B  75      57.094  14.248  53.616  0.00  0.00           H  
ATOM   4824  CE2 TRP B  75      55.303  15.026  54.374  0.00  0.00           C  
ATOM   4825  CD2 TRP B  75      54.652  16.249  54.106  0.00  0.00           C  
ATOM   4826  CE3 TRP B  75      53.422  16.551  54.673  0.00  0.00           C  
ATOM   4827  HE3 TRP B  75      52.904  17.477  54.463  0.00  0.00           H  
ATOM   4828  CZ3 TRP B  75      52.845  15.598  55.518  0.00  0.00           C  
ATOM   4829  HZ3 TRP B  75      51.866  15.772  55.943  0.00  0.00           H  
ATOM   4830  CZ2 TRP B  75      54.755  14.112  55.260  0.00  0.00           C  
ATOM   4831  HZ2 TRP B  75      55.264  13.188  55.509  0.00  0.00           H  
ATOM   4832  CH2 TRP B  75      53.506  14.404  55.827  0.00  0.00           C  
ATOM   4833  HH2 TRP B  75      53.045  13.712  56.511  0.00  0.00           H  
ATOM   4834  C   TRP B  75      55.702  20.121  51.061  0.00  0.00           C  
ATOM   4835  O   TRP B  75      55.607  19.888  49.861  0.00  0.00           O  
ATOM   4836  N   PHE B  76      55.357  21.300  51.580  0.00  0.00           N  
ATOM   4837  HN  PHE B  76      55.441  21.453  52.559  0.00  0.00           H  
ATOM   4838  CA  PHE B  76      54.813  22.404  50.821  0.00  0.00           C  
ATOM   4839  HA  PHE B  76      53.913  22.035  50.357  0.00  0.00           H  
ATOM   4840  CB  PHE B  76      54.440  23.513  51.851  0.00  0.00           C  
ATOM   4841  HB1 PHE B  76      53.909  23.061  52.714  0.00  0.00           H  
ATOM   4842  HB2 PHE B  76      55.348  24.022  52.223  0.00  0.00           H  
ATOM   4843  CG  PHE B  76      53.539  24.514  51.244  0.00  0.00           C  
ATOM   4844  CD1 PHE B  76      52.140  24.434  51.312  0.00  0.00           C  
ATOM   4845  HD1 PHE B  76      51.680  23.652  51.896  0.00  0.00           H  
ATOM   4846  CE1 PHE B  76      51.328  25.366  50.645  0.00  0.00           C  
ATOM   4847  HE1 PHE B  76      50.249  25.297  50.711  0.00  0.00           H  
ATOM   4848  CZ  PHE B  76      51.926  26.409  49.928  0.00  0.00           C  
ATOM   4849  HZ  PHE B  76      51.317  27.143  49.421  0.00  0.00           H  
ATOM   4850  CD2 PHE B  76      54.116  25.567  50.547  0.00  0.00           C  
ATOM   4851  HD2 PHE B  76      55.196  25.626  50.471  0.00  0.00           H  
ATOM   4852  CE2 PHE B  76      53.325  26.490  49.890  0.00  0.00           C  
ATOM   4853  HE2 PHE B  76      53.835  27.263  49.335  0.00  0.00           H  
ATOM   4854  C   PHE B  76      55.733  22.879  49.674  0.00  0.00           C  
ATOM   4855  O   PHE B  76      55.243  23.363  48.656  0.00  0.00           O  
ATOM   4856  N   LEU B  77      57.065  22.719  49.777  0.00  0.00           N  
ATOM   4857  HN  LEU B  77      57.472  22.404  50.625  0.00  0.00           H  
ATOM   4858  CA  LEU B  77      57.956  22.883  48.620  0.00  0.00           C  
ATOM   4859  HA  LEU B  77      57.596  23.679  47.991  0.00  0.00           H  
ATOM   4860  CB  LEU B  77      59.416  23.137  49.052  0.00  0.00           C  
ATOM   4861  HB1 LEU B  77      59.747  22.331  49.731  0.00  0.00           H  
ATOM   4862  HB2 LEU B  77      60.071  23.130  48.157  0.00  0.00           H  
ATOM   4863  CG  LEU B  77      59.640  24.480  49.727  0.00  0.00           C  
ATOM   4864  HG  LEU B  77      58.975  24.526  50.610  0.00  0.00           H  
ATOM   4865  CD1 LEU B  77      61.102  24.572  50.198  0.00  0.00           C  
ATOM   4866 HD11 LEU B  77      61.279  25.485  50.795  0.00  0.00           H  
ATOM   4867 HD12 LEU B  77      61.364  23.706  50.848  0.00  0.00           H  
ATOM   4868 HD13 LEU B  77      61.797  24.596  49.334  0.00  0.00           H  
ATOM   4869  CD2 LEU B  77      59.286  25.635  48.787  0.00  0.00           C  
ATOM   4870 HD21 LEU B  77      59.491  26.588  49.323  0.00  0.00           H  
ATOM   4871 HD22 LEU B  77      59.911  25.598  47.873  0.00  0.00           H  
ATOM   4872 HD23 LEU B  77      58.214  25.625  48.513  0.00  0.00           H  
ATOM   4873  C   LEU B  77      58.101  21.663  47.743  0.00  0.00           C  
ATOM   4874  O   LEU B  77      58.373  21.772  46.551  0.00  0.00           O  
ATOM   4875  N   SER B  78      57.994  20.453  48.295  0.00  0.00           N  
ATOM   4876  HN  SER B  78      57.680  20.363  49.248  0.00  0.00           H  
ATOM   4877  CA  SER B  78      58.478  19.275  47.606  0.00  0.00           C  
ATOM   4878  HA  SER B  78      59.071  19.558  46.751  0.00  0.00           H  
ATOM   4879  CB  SER B  78      59.431  18.455  48.502  0.00  0.00           C  
ATOM   4880  HB1 SER B  78      59.803  17.577  47.932  0.00  0.00           H  
ATOM   4881  HB2 SER B  78      60.316  19.093  48.745  0.00  0.00           H  
ATOM   4882  OG  SER B  78      58.821  18.042  49.716  0.00  0.00           O  
ATOM   4883  HG1 SER B  78      58.828  18.804  50.305  0.00  0.00           H  
ATOM   4884  C   SER B  78      57.372  18.415  47.034  0.00  0.00           C  
ATOM   4885  O   SER B  78      57.602  17.655  46.094  0.00  0.00           O  
ATOM   4886  N   THR B  79      56.114  18.567  47.502  0.00  0.00           N  
ATOM   4887  HN  THR B  79      55.934  19.117  48.312  0.00  0.00           H  
ATOM   4888  CA  THR B  79      54.932  18.116  46.780  0.00  0.00           C  
ATOM   4889  HA  THR B  79      55.129  17.097  46.491  0.00  0.00           H  
ATOM   4890  CB  THR B  79      53.648  18.047  47.608  0.00  0.00           C  
ATOM   4891  HB  THR B  79      52.827  17.619  46.993  0.00  0.00           H  
ATOM   4892  OG1 THR B  79      53.211  19.295  48.137  0.00  0.00           O  
ATOM   4893  HG1 THR B  79      52.713  19.739  47.449  0.00  0.00           H  
ATOM   4894  CG2 THR B  79      53.883  17.141  48.818  0.00  0.00           C  
ATOM   4895 HG21 THR B  79      52.936  17.005  49.394  0.00  0.00           H  
ATOM   4896 HG22 THR B  79      54.218  16.143  48.478  0.00  0.00           H  
ATOM   4897 HG23 THR B  79      54.643  17.569  49.503  0.00  0.00           H  
ATOM   4898  C   THR B  79      54.669  18.840  45.460  0.00  0.00           C  
ATOM   4899  O   THR B  79      54.398  18.136  44.482  0.00  0.00           O  
ATOM   4900  N   PRO B  80      54.777  20.171  45.266  0.00  0.00           N  
ATOM   4901  CD  PRO B  80      54.825  21.194  46.313  0.00  0.00           C  
ATOM   4902  HD1 PRO B  80      55.472  20.931  47.170  0.00  0.00           H  
ATOM   4903  HD2 PRO B  80      53.786  21.386  46.669  0.00  0.00           H  
ATOM   4904  CA  PRO B  80      54.674  20.787  43.945  0.00  0.00           C  
ATOM   4905  HA  PRO B  80      53.755  20.459  43.481  0.00  0.00           H  
ATOM   4906  CB  PRO B  80      54.675  22.298  44.212  0.00  0.00           C  
ATOM   4907  HB1 PRO B  80      55.195  22.891  43.437  0.00  0.00           H  
ATOM   4908  HB2 PRO B  80      53.621  22.659  44.277  0.00  0.00           H  
ATOM   4909  CG  PRO B  80      55.331  22.426  45.577  0.00  0.00           C  
ATOM   4910  HG1 PRO B  80      56.431  22.375  45.451  0.00  0.00           H  
ATOM   4911  HG2 PRO B  80      55.068  23.356  46.127  0.00  0.00           H  
ATOM   4912  C   PRO B  80      55.812  20.414  43.039  0.00  0.00           C  
ATOM   4913  O   PRO B  80      55.595  20.340  41.831  0.00  0.00           O  
ATOM   4914  N   LEU B  81      57.027  20.185  43.553  0.00  0.00           N  
ATOM   4915  HN  LEU B  81      57.212  20.368  44.521  0.00  0.00           H  
ATOM   4916  CA  LEU B  81      58.126  19.691  42.757  0.00  0.00           C  
ATOM   4917  HA  LEU B  81      58.216  20.330  41.885  0.00  0.00           H  
ATOM   4918  CB  LEU B  81      59.451  19.694  43.529  0.00  0.00           C  
ATOM   4919  HB1 LEU B  81      59.291  19.125  44.472  0.00  0.00           H  
ATOM   4920  HB2 LEU B  81      60.211  19.159  42.915  0.00  0.00           H  
ATOM   4921  CG  LEU B  81      60.102  21.040  43.882  0.00  0.00           C  
ATOM   4922  HG  LEU B  81      59.330  21.725  44.315  0.00  0.00           H  
ATOM   4923  CD1 LEU B  81      61.210  20.841  44.925  0.00  0.00           C  
ATOM   4924 HD11 LEU B  81      61.625  21.825  45.231  0.00  0.00           H  
ATOM   4925 HD12 LEU B  81      60.830  20.330  45.829  0.00  0.00           H  
ATOM   4926 HD13 LEU B  81      62.033  20.236  44.482  0.00  0.00           H  
ATOM   4927  CD2 LEU B  81      60.740  21.712  42.667  0.00  0.00           C  
ATOM   4928 HD21 LEU B  81      61.557  22.389  43.011  0.00  0.00           H  
ATOM   4929 HD22 LEU B  81      61.182  20.964  41.985  0.00  0.00           H  
ATOM   4930 HD23 LEU B  81      59.991  22.335  42.129  0.00  0.00           H  
ATOM   4931  C   LEU B  81      57.894  18.288  42.201  0.00  0.00           C  
ATOM   4932  O   LEU B  81      58.260  17.929  41.090  0.00  0.00           O  
ATOM   4933  N   LEU B  82      57.226  17.415  42.968  0.00  0.00           N  
ATOM   4934  HN  LEU B  82      57.009  17.635  43.909  0.00  0.00           H  
ATOM   4935  CA  LEU B  82      56.752  16.150  42.453  0.00  0.00           C  
ATOM   4936  HA  LEU B  82      57.563  15.665  41.929  0.00  0.00           H  
ATOM   4937  CB  LEU B  82      56.357  15.290  43.657  0.00  0.00           C  
ATOM   4938  HB1 LEU B  82      55.725  15.906  44.330  0.00  0.00           H
[truncated: 3,745,040 more chars]
